# Supplementary material for: Estetrol Combined to Progestogen for Menopause or Contraception Indication Is Neutral on Breast Cancer
Source: Cancers (Basel). 2021 May 20;13(10):2486. doi: 10.3390/cancers13102486 (PMC8160902; doi:10.3390/cancers13102486)
Supplement: Supplementary file 1 [file cancers-13-02486-s001.zip]

Archive with 14 entries (13 files):
- cancers-1178167_supplementary proof/
- __MACOSX/._cancers-1178167_supplementary proof
- cancers-1178167_supplementary proof/cancers-1178167_supplementary proof revised.pdf
- __MACOSX/cancers-1178167_supplementary proof/._cancers-1178167_supplementary proof revised.pdf
- cancers-1178167_supplementary proof/Table S3_MaRCoNI assay raw data.xlsx
- __MACOSX/cancers-1178167_supplementary proof/._Table S3_MaRCoNI assay raw data.xlsx
- cancers-1178167_supplementary proof/.DS_Store
- __MACOSX/cancers-1178167_supplementary proof/._.DS_Store
- cancers-1178167_supplementary proof/Suppl Material_Fig 5 Panel A_WB whole blot 2.pdf
- __MACOSX/cancers-1178167_supplementary proof/._Suppl Material_Fig 5 Panel A_WB whole blot 2.pdf
- cancers-1178167_supplementary proof/Suppl Material_Fig 4 Panel C_WB whole blot.pdf
- __MACOSX/cancers-1178167_supplementary proof/._Suppl Material_Fig 4 Panel C_WB whole blot.pdf
- cancers-1178167_supplementary proof/Suppl Material_Fig 5 Panel H_WB whole blot.pdf
- __MACOSX/cancers-1178167_supplementary proof/._Suppl Material_Fig 5 Panel H_WB whole blot.pdf
