# Supplementary material for: Estetrol Combined to Progestogen for Menopause or Contraception Indication Is Neutral on Breast Cancer
Source: Cancers (Basel). 2021 May 20;13(10):2486. doi: 10.3390/cancers13102486 (PMC8160902; doi:10.3390/cancers13102486)
Supplement: Supplementary file 1 [file cancers-13-02486-s001.zip › cancers-1178167_supplementary proof/Table S3_MaRCoNI assay raw data.xlsx]

## Sheet: 210420 E2_E4 ERalpha raw DRC da
Barcode	array	motif	compound	logM	binding
174021601	A11	ANDR_10_32	17-b-Estradiol	-12.0	340
174021601	E11	ANDR_10_32	17-b-Estradiol	-12.0	378
174021601	A10	ANDR_10_32	17-b-Estradiol	-11.3	234
174021601	E10	ANDR_10_32	17-b-Estradiol	-11.3	352
174021601	A09	ANDR_10_32	17-b-Estradiol	-10.6	292
174021601	E09	ANDR_10_32	17-b-Estradiol	-10.6	298
174021601	A08	ANDR_10_32	17-b-Estradiol	-9.9	282
174021601	E08	ANDR_10_32	17-b-Estradiol	-9.9	289
174021601	A07	ANDR_10_32	17-b-Estradiol	-9.2	337
174021601	E07	ANDR_10_32	17-b-Estradiol	-9.2	315
174021601	A06	ANDR_10_32	17-b-Estradiol	-8.5	307
174021601	A05	ANDR_10_32	17-b-Estradiol	-7.8	352
174021601	E05	ANDR_10_32	17-b-Estradiol	-7.8	357
174021601	A04	ANDR_10_32	17-b-Estradiol	-7.1	165
174021601	E04	ANDR_10_32	17-b-Estradiol	-7.1	268
174021601	A03	ANDR_10_32	17-b-Estradiol	-6.4	340
174021601	E03	ANDR_10_32	17-b-Estradiol	-6.4	279
174021601	A02	ANDR_10_32	17-b-Estradiol	-5.7	41
174021601	E02	ANDR_10_32	17-b-Estradiol	-5.7	285
174021601	A01	ANDR_10_32	17-b-Estradiol	-5.0	339
174021601	E01	ANDR_10_32	17-b-Estradiol	-5.0	289
174021601	A11	BL1S1_1_11	17-b-Estradiol	-12.0	148
174021601	E11	BL1S1_1_11	17-b-Estradiol	-12.0	103
174021601	A10	BL1S1_1_11	17-b-Estradiol	-11.3	94
174021601	E10	BL1S1_1_11	17-b-Estradiol	-11.3	85
174021601	A09	BL1S1_1_11	17-b-Estradiol	-10.6	74
174021601	E09	BL1S1_1_11	17-b-Estradiol	-10.6	130
174021601	A08	BL1S1_1_11	17-b-Estradiol	-9.9	174
174021601	E08	BL1S1_1_11	17-b-Estradiol	-9.9	147
174021601	A07	BL1S1_1_11	17-b-Estradiol	-9.2	163
174021601	E07	BL1S1_1_11	17-b-Estradiol	-9.2	263
174021601	A06	BL1S1_1_11	17-b-Estradiol	-8.5	246
174021601	A05	BL1S1_1_11	17-b-Estradiol	-7.8	296
174021601	E05	BL1S1_1_11	17-b-Estradiol	-7.8	329
174021601	A04	BL1S1_1_11	17-b-Estradiol	-7.1	159
174021601	E04	BL1S1_1_11	17-b-Estradiol	-7.1	255
174021601	A03	BL1S1_1_11	17-b-Estradiol	-6.4	319
174021601	E03	BL1S1_1_11	17-b-Estradiol	-6.4	250
174021601	A02	BL1S1_1_11	17-b-Estradiol	-5.7	90
174021601	E02	BL1S1_1_11	17-b-Estradiol	-5.7	332
174021601	A01	BL1S1_1_11	17-b-Estradiol	-5.0	171
174021601	E01	BL1S1_1_11	17-b-Estradiol	-5.0	303
174021601	A11	BRD8_254_276	17-b-Estradiol	-12.0	178
174021601	E11	BRD8_254_276	17-b-Estradiol	-12.0	110
174021601	A10	BRD8_254_276	17-b-Estradiol	-11.3	83
174021601	E10	BRD8_254_276	17-b-Estradiol	-11.3	149
174021601	A09	BRD8_254_276	17-b-Estradiol	-10.6	143
174021601	E09	BRD8_254_276	17-b-Estradiol	-10.6	203
174021601	A08	BRD8_254_276	17-b-Estradiol	-9.9	695
174021601	E08	BRD8_254_276	17-b-Estradiol	-9.9	428
174021601	A07	BRD8_254_276	17-b-Estradiol	-9.2	1827
174021601	E07	BRD8_254_276	17-b-Estradiol	-9.2	1616
174021601	A06	BRD8_254_276	17-b-Estradiol	-8.5	2536
174021601	A05	BRD8_254_276	17-b-Estradiol	-7.8	2796
174021601	E05	BRD8_254_276	17-b-Estradiol	-7.8	2259
174021601	A04	BRD8_254_276	17-b-Estradiol	-7.1	1744
174021601	E04	BRD8_254_276	17-b-Estradiol	-7.1	2200
174021601	A03	BRD8_254_276	17-b-Estradiol	-6.4	2624
174021601	E03	BRD8_254_276	17-b-Estradiol	-6.4	2099
174021601	A02	BRD8_254_276	17-b-Estradiol	-5.7	981
174021601	E02	BRD8_254_276	17-b-Estradiol	-5.7	2348
174021601	A01	BRD8_254_276	17-b-Estradiol	-5.0	1896
174021601	E01	BRD8_254_276	17-b-Estradiol	-5.0	2507
174021601	A11	CBP_2055_2077	17-b-Estradiol	-12.0	180
174021601	E11	CBP_2055_2077	17-b-Estradiol	-12.0	135
174021601	A10	CBP_2055_2077	17-b-Estradiol	-11.3	147
174021601	E10	CBP_2055_2077	17-b-Estradiol	-11.3	144
174021601	A09	CBP_2055_2077	17-b-Estradiol	-10.6	132
174021601	E09	CBP_2055_2077	17-b-Estradiol	-10.6	163
174021601	A08	CBP_2055_2077	17-b-Estradiol	-9.9	150
174021601	E08	CBP_2055_2077	17-b-Estradiol	-9.9	140
174021601	A07	CBP_2055_2077	17-b-Estradiol	-9.2	81
174021601	E07	CBP_2055_2077	17-b-Estradiol	-9.2	179
174021601	A06	CBP_2055_2077	17-b-Estradiol	-8.5	180
174021601	A05	CBP_2055_2077	17-b-Estradiol	-7.8	221
174021601	E05	CBP_2055_2077	17-b-Estradiol	-7.8	242
174021601	A04	CBP_2055_2077	17-b-Estradiol	-7.1	149
174021601	E04	CBP_2055_2077	17-b-Estradiol	-7.1	223
174021601	A03	CBP_2055_2077	17-b-Estradiol	-6.4	212
174021601	E03	CBP_2055_2077	17-b-Estradiol	-6.4	212
174021601	A02	CBP_2055_2077	17-b-Estradiol	-5.7	107
174021601	E02	CBP_2055_2077	17-b-Estradiol	-5.7	233
174021601	A01	CBP_2055_2077	17-b-Estradiol	-5.0	195
174021601	E01	CBP_2055_2077	17-b-Estradiol	-5.0	228
174021601	A11	CBP_345_367_C367S	17-b-Estradiol	-12.0	141
174021601	E11	CBP_345_367_C367S	17-b-Estradiol	-12.0	77
174021601	A10	CBP_345_367_C367S	17-b-Estradiol	-11.3	63
174021601	E10	CBP_345_367_C367S	17-b-Estradiol	-11.3	98
174021601	A09	CBP_345_367_C367S	17-b-Estradiol	-10.6	69
174021601	E09	CBP_345_367_C367S	17-b-Estradiol	-10.6	103
174021601	A08	CBP_345_367_C367S	17-b-Estradiol	-9.9	106
174021601	E08	CBP_345_367_C367S	17-b-Estradiol	-9.9	91
174021601	A07	CBP_345_367_C367S	17-b-Estradiol	-9.2	103
174021601	E07	CBP_345_367_C367S	17-b-Estradiol	-9.2	91
174021601	A06	CBP_345_367_C367S	17-b-Estradiol	-8.5	117
174021601	A05	CBP_345_367_C367S	17-b-Estradiol	-7.8	104
174021601	E05	CBP_345_367_C367S	17-b-Estradiol	-7.8	113
174021601	A04	CBP_345_367_C367S	17-b-Estradiol	-7.1	64
174021601	E04	CBP_345_367_C367S	17-b-Estradiol	-7.1	98
174021601	A03	CBP_345_367_C367S	17-b-Estradiol	-6.4	153
174021601	E03	CBP_345_367_C367S	17-b-Estradiol	-6.4	94
174021601	A02	CBP_345_367_C367S	17-b-Estradiol	-5.7	5
174021601	E02	CBP_345_367_C367S	17-b-Estradiol	-5.7	83
174021601	A01	CBP_345_367_C367S	17-b-Estradiol	-5.0	79
174021601	E01	CBP_345_367_C367S	17-b-Estradiol	-5.0	88
174021601	A11	CBP_345_368	17-b-Estradiol	-12.0	127
174021601	E11	CBP_345_368	17-b-Estradiol	-12.0	92
174021601	A10	CBP_345_368	17-b-Estradiol	-11.3	68
174021601	E10	CBP_345_368	17-b-Estradiol	-11.3	124
174021601	A09	CBP_345_368	17-b-Estradiol	-10.6	106
174021601	E09	CBP_345_368	17-b-Estradiol	-10.6	115
174021601	A08	CBP_345_368	17-b-Estradiol	-9.9	124
174021601	E08	CBP_345_368	17-b-Estradiol	-9.9	106
174021601	A07	CBP_345_368	17-b-Estradiol	-9.2	121
174021601	E07	CBP_345_368	17-b-Estradiol	-9.2	13
174021601	A06	CBP_345_368	17-b-Estradiol	-8.5	57
174021601	A05	CBP_345_368	17-b-Estradiol	-7.8	101
174021601	E05	CBP_345_368	17-b-Estradiol	-7.8	152
174021601	A04	CBP_345_368	17-b-Estradiol	-7.1	55
174021601	E04	CBP_345_368	17-b-Estradiol	-7.1	79
174021601	A03	CBP_345_368	17-b-Estradiol	-6.4	104
174021601	E03	CBP_345_368	17-b-Estradiol	-6.4	83
174021601	A02	CBP_345_368	17-b-Estradiol	-5.7	29
174021601	E02	CBP_345_368	17-b-Estradiol	-5.7	122
174021601	A01	CBP_345_368	17-b-Estradiol	-5.0	90
174021601	E01	CBP_345_368	17-b-Estradiol	-5.0	83
174021601	A11	CBP_345_368_C367S	17-b-Estradiol	-12.0	117
174021601	E11	CBP_345_368_C367S	17-b-Estradiol	-12.0	89
174021601	A10	CBP_345_368_C367S	17-b-Estradiol	-11.3	80
174021601	E10	CBP_345_368_C367S	17-b-Estradiol	-11.3	89
174021601	A09	CBP_345_368_C367S	17-b-Estradiol	-10.6	114
174021601	E09	CBP_345_368_C367S	17-b-Estradiol	-10.6	94
174021601	A08	CBP_345_368_C367S	17-b-Estradiol	-9.9	131
174021601	E08	CBP_345_368_C367S	17-b-Estradiol	-9.9	100
174021601	A07	CBP_345_368_C367S	17-b-Estradiol	-9.2	77
174021601	E07	CBP_345_368_C367S	17-b-Estradiol	-9.2	89
174021601	A06	CBP_345_368_C367S	17-b-Estradiol	-8.5	97
174021601	A05	CBP_345_368_C367S	17-b-Estradiol	-7.8	81
174021601	E05	CBP_345_368_C367S	17-b-Estradiol	-7.8	88
174021601	A04	CBP_345_368_C367S	17-b-Estradiol	-7.1	64
174021601	E04	CBP_345_368_C367S	17-b-Estradiol	-7.1	116
174021601	A03	CBP_345_368_C367S	17-b-Estradiol	-6.4	118
174021601	E03	CBP_345_368_C367S	17-b-Estradiol	-6.4	46
174021601	A02	CBP_345_368_C367S	17-b-Estradiol	-5.7	51
174021601	E02	CBP_345_368_C367S	17-b-Estradiol	-5.7	97
174021601	A01	CBP_345_368_C367S	17-b-Estradiol	-5.0	86
174021601	E01	CBP_345_368_C367S	17-b-Estradiol	-5.0	117
174021601	A11	CBP_57_80	17-b-Estradiol	-12.0	151
174021601	E11	CBP_57_80	17-b-Estradiol	-12.0	129
174021601	A10	CBP_57_80	17-b-Estradiol	-11.3	82
174021601	E10	CBP_57_80	17-b-Estradiol	-11.3	129
174021601	A09	CBP_57_80	17-b-Estradiol	-10.6	134
174021601	E09	CBP_57_80	17-b-Estradiol	-10.6	173
174021601	A08	CBP_57_80	17-b-Estradiol	-9.9	295
174021601	E08	CBP_57_80	17-b-Estradiol	-9.9	280
174021601	A07	CBP_57_80	17-b-Estradiol	-9.2	777
174021601	E07	CBP_57_80	17-b-Estradiol	-9.2	740
174021601	A06	CBP_57_80	17-b-Estradiol	-8.5	936
174021601	A05	CBP_57_80	17-b-Estradiol	-7.8	883
174021601	E05	CBP_57_80	17-b-Estradiol	-7.8	990
174021601	A04	CBP_57_80	17-b-Estradiol	-7.1	855
174021601	E04	CBP_57_80	17-b-Estradiol	-7.1	797
174021601	A03	CBP_57_80	17-b-Estradiol	-6.4	1143
174021601	E03	CBP_57_80	17-b-Estradiol	-6.4	881
174021601	A02	CBP_57_80	17-b-Estradiol	-5.7	577
174021601	E02	CBP_57_80	17-b-Estradiol	-5.7	1042
174021601	A01	CBP_57_80	17-b-Estradiol	-5.0	992
174021601	E01	CBP_57_80	17-b-Estradiol	-5.0	1114
174021601	A11	CCND1_243_264_C243S/C247S	17-b-Estradiol	-12.0	86
174021601	E11	CCND1_243_264_C243S/C247S	17-b-Estradiol	-12.0	59
174021601	A10	CCND1_243_264_C243S/C247S	17-b-Estradiol	-11.3	1
174021601	E10	CCND1_243_264_C243S/C247S	17-b-Estradiol	-11.3	39
174021601	A09	CCND1_243_264_C243S/C247S	17-b-Estradiol	-10.6	25
174021601	E09	CCND1_243_264_C243S/C247S	17-b-Estradiol	-10.6	63
174021601	A08	CCND1_243_264_C243S/C247S	17-b-Estradiol	-9.9	91
174021601	E08	CCND1_243_264_C243S/C247S	17-b-Estradiol	-9.9	98
174021601	A07	CCND1_243_264_C243S/C247S	17-b-Estradiol	-9.2	3
174021601	E07	CCND1_243_264_C243S/C247S	17-b-Estradiol	-9.2	98
174021601	A06	CCND1_243_264_C243S/C247S	17-b-Estradiol	-8.5	39
174021601	A05	CCND1_243_264_C243S/C247S	17-b-Estradiol	-7.8	63
174021601	E05	CCND1_243_264_C243S/C247S	17-b-Estradiol	-7.8	82
174021601	A04	CCND1_243_264_C243S/C247S	17-b-Estradiol	-7.1	76
174021601	E04	CCND1_243_264_C243S/C247S	17-b-Estradiol	-7.1	90
174021601	A03	CCND1_243_264_C243S/C247S	17-b-Estradiol	-6.4	87
174021601	E03	CCND1_243_264_C243S/C247S	17-b-Estradiol	-6.4	60
174021601	A02	CCND1_243_264_C243S/C247S	17-b-Estradiol	-5.7	57
174021601	E02	CCND1_243_264_C243S/C247S	17-b-Estradiol	-5.7	107
174021601	A01	CCND1_243_264_C243S/C247S	17-b-Estradiol	-5.0	68
174021601	E01	CCND1_243_264_C243S/C247S	17-b-Estradiol	-5.0	63
174021601	A11	CENPR_159_177	17-b-Estradiol	-12.0	166
174021601	E11	CENPR_159_177	17-b-Estradiol	-12.0	158
174021601	A10	CENPR_159_177	17-b-Estradiol	-11.3	92
174021601	E10	CENPR_159_177	17-b-Estradiol	-11.3	127
174021601	A09	CENPR_159_177	17-b-Estradiol	-10.6	164
174021601	E09	CENPR_159_177	17-b-Estradiol	-10.6	153
174021601	A08	CENPR_159_177	17-b-Estradiol	-9.9	147
174021601	E08	CENPR_159_177	17-b-Estradiol	-9.9	164
174021601	A07	CENPR_159_177	17-b-Estradiol	-9.2	115
174021601	E07	CENPR_159_177	17-b-Estradiol	-9.2	136
174021601	A06	CENPR_159_177	17-b-Estradiol	-8.5	187
174021601	A05	CENPR_159_177	17-b-Estradiol	-7.8	118
174021601	E05	CENPR_159_177	17-b-Estradiol	-7.8	150
174021601	A04	CENPR_159_177	17-b-Estradiol	-7.1	95
174021601	E04	CENPR_159_177	17-b-Estradiol	-7.1	131
174021601	A03	CENPR_159_177	17-b-Estradiol	-6.4	172
174021601	E03	CENPR_159_177	17-b-Estradiol	-6.4	128
174021601	A02	CENPR_159_177	17-b-Estradiol	-5.7	22
174021601	E02	CENPR_159_177	17-b-Estradiol	-5.7	151
174021601	A01	CENPR_159_177	17-b-Estradiol	-5.0	204
174021601	E01	CENPR_159_177	17-b-Estradiol	-5.0	198
174021601	A11	CENPR_1_18	17-b-Estradiol	-12.0	92
174021601	E11	CENPR_1_18	17-b-Estradiol	-12.0	69
174021601	A10	CENPR_1_18	17-b-Estradiol	-11.3	28
174021601	E10	CENPR_1_18	17-b-Estradiol	-11.3	65
174021601	A09	CENPR_1_18	17-b-Estradiol	-10.6	73
174021601	E09	CENPR_1_18	17-b-Estradiol	-10.6	78
174021601	A08	CENPR_1_18	17-b-Estradiol	-9.9	71
174021601	E08	CENPR_1_18	17-b-Estradiol	-9.9	70
174021601	A07	CENPR_1_18	17-b-Estradiol	-9.2	93
174021601	E07	CENPR_1_18	17-b-Estradiol	-9.2	85
174021601	A06	CENPR_1_18	17-b-Estradiol	-8.5	110
174021601	A05	CENPR_1_18	17-b-Estradiol	-7.8	86
174021601	E05	CENPR_1_18	17-b-Estradiol	-7.8	83
174021601	A04	CENPR_1_18	17-b-Estradiol	-7.1	74
174021601	E04	CENPR_1_18	17-b-Estradiol	-7.1	81
174021601	A03	CENPR_1_18	17-b-Estradiol	-6.4	131
174021601	E03	CENPR_1_18	17-b-Estradiol	-6.4	82
174021601	A02	CENPR_1_18	17-b-Estradiol	-5.7	56
174021601	E02	CENPR_1_18	17-b-Estradiol	-5.7	103
174021601	A01	CENPR_1_18	17-b-Estradiol	-5.0	71
174021601	E01	CENPR_1_18	17-b-Estradiol	-5.0	97
174021601	A11	CHD9_1023_1045	17-b-Estradiol	-12.0	178
174021601	E11	CHD9_1023_1045	17-b-Estradiol	-12.0	165
174021601	A10	CHD9_1023_1045	17-b-Estradiol	-11.3	141
174021601	E10	CHD9_1023_1045	17-b-Estradiol	-11.3	185
174021601	A09	CHD9_1023_1045	17-b-Estradiol	-10.6	164
174021601	E09	CHD9_1023_1045	17-b-Estradiol	-10.6	174
174021601	A08	CHD9_1023_1045	17-b-Estradiol	-9.9	186
174021601	E08	CHD9_1023_1045	17-b-Estradiol	-9.9	133
174021601	A07	CHD9_1023_1045	17-b-Estradiol	-9.2	123
174021601	E07	CHD9_1023_1045	17-b-Estradiol	-9.2	123
174021601	A06	CHD9_1023_1045	17-b-Estradiol	-8.5	129
174021601	A05	CHD9_1023_1045	17-b-Estradiol	-7.8	132
174021601	E05	CHD9_1023_1045	17-b-Estradiol	-7.8	157
174021601	A04	CHD9_1023_1045	17-b-Estradiol	-7.1	130
174021601	E04	CHD9_1023_1045	17-b-Estradiol	-7.1	119
174021601	A03	CHD9_1023_1045	17-b-Estradiol	-6.4	126
174021601	E03	CHD9_1023_1045	17-b-Estradiol	-6.4	112
174021601	A02	CHD9_1023_1045	17-b-Estradiol	-5.7	50
174021601	E02	CHD9_1023_1045	17-b-Estradiol	-5.7	116
174021601	A01	CHD9_1023_1045	17-b-Estradiol	-5.0	146
174021601	E01	CHD9_1023_1045	17-b-Estradiol	-5.0	89
174021601	A11	CHD9_2018_2040	17-b-Estradiol	-12.0	146
174021601	E11	CHD9_2018_2040	17-b-Estradiol	-12.0	99
174021601	A10	CHD9_2018_2040	17-b-Estradiol	-11.3	93
174021601	E10	CHD9_2018_2040	17-b-Estradiol	-11.3	115
174021601	A09	CHD9_2018_2040	17-b-Estradiol	-10.6	17
174021601	E09	CHD9_2018_2040	17-b-Estradiol	-10.6	97
174021601	A08	CHD9_2018_2040	17-b-Estradiol	-9.9	125
174021601	E08	CHD9_2018_2040	17-b-Estradiol	-9.9	81
174021601	A07	CHD9_2018_2040	17-b-Estradiol	-9.2	91
174021601	E07	CHD9_2018_2040	17-b-Estradiol	-9.2	110
174021601	A06	CHD9_2018_2040	17-b-Estradiol	-8.5	128
174021601	A05	CHD9_2018_2040	17-b-Estradiol	-7.8	156
174021601	E05	CHD9_2018_2040	17-b-Estradiol	-7.8	123
174021601	A04	CHD9_2018_2040	17-b-Estradiol	-7.1	193
174021601	E04	CHD9_2018_2040	17-b-Estradiol	-7.1	131
174021601	A03	CHD9_2018_2040	17-b-Estradiol	-6.4	140
174021601	E03	CHD9_2018_2040	17-b-Estradiol	-6.4	94
174021601	A02	CHD9_2018_2040	17-b-Estradiol	-5.7	263
174021601	E02	CHD9_2018_2040	17-b-Estradiol	-5.7	91
174021601	A01	CHD9_2018_2040	17-b-Estradiol	-5.0	137
174021601	E01	CHD9_2018_2040	17-b-Estradiol	-5.0	110
174021601	A11	CHD9_855_877	17-b-Estradiol	-12.0	122
174021601	E11	CHD9_855_877	17-b-Estradiol	-12.0	98
174021601	A10	CHD9_855_877	17-b-Estradiol	-11.3	64
174021601	E10	CHD9_855_877	17-b-Estradiol	-11.3	83
174021601	A09	CHD9_855_877	17-b-Estradiol	-10.6	84
174021601	E09	CHD9_855_877	17-b-Estradiol	-10.6	85
174021601	A08	CHD9_855_877	17-b-Estradiol	-9.9	110
174021601	E08	CHD9_855_877	17-b-Estradiol	-9.9	96
174021601	A07	CHD9_855_877	17-b-Estradiol	-9.2	65
174021601	E07	CHD9_855_877	17-b-Estradiol	-9.2	83
174021601	A06	CHD9_855_877	17-b-Estradiol	-8.5	98
174021601	A05	CHD9_855_877	17-b-Estradiol	-7.8	116
174021601	E05	CHD9_855_877	17-b-Estradiol	-7.8	127
174021601	A04	CHD9_855_877	17-b-Estradiol	-7.1	93
174021601	E04	CHD9_855_877	17-b-Estradiol	-7.1	92
174021601	A03	CHD9_855_877	17-b-Estradiol	-6.4	25
174021601	E03	CHD9_855_877	17-b-Estradiol	-6.4	81
174021601	A02	CHD9_855_877	17-b-Estradiol	-5.7	24
174021601	E02	CHD9_855_877	17-b-Estradiol	-5.7	89
174021601	A01	CHD9_855_877	17-b-Estradiol	-5.0	96
174021601	E01	CHD9_855_877	17-b-Estradiol	-5.0	77
174021601	A11	CNOT1_140_162	17-b-Estradiol	-12.0	178
174021601	E11	CNOT1_140_162	17-b-Estradiol	-12.0	174
174021601	A10	CNOT1_140_162	17-b-Estradiol	-11.3	137
174021601	E10	CNOT1_140_162	17-b-Estradiol	-11.3	129
174021601	A09	CNOT1_140_162	17-b-Estradiol	-10.6	108
174021601	E09	CNOT1_140_162	17-b-Estradiol	-10.6	171
174021601	A08	CNOT1_140_162	17-b-Estradiol	-9.9	163
174021601	E08	CNOT1_140_162	17-b-Estradiol	-9.9	134
174021601	A07	CNOT1_140_162	17-b-Estradiol	-9.2	113
174021601	E07	CNOT1_140_162	17-b-Estradiol	-9.2	125
174021601	A06	CNOT1_140_162	17-b-Estradiol	-8.5	96
174021601	A05	CNOT1_140_162	17-b-Estradiol	-7.8	138
174021601	E05	CNOT1_140_162	17-b-Estradiol	-7.8	130
174021601	A04	CNOT1_140_162	17-b-Estradiol	-7.1	88
174021601	E04	CNOT1_140_162	17-b-Estradiol	-7.1	114
174021601	A03	CNOT1_140_162	17-b-Estradiol	-6.4	100
174021601	E03	CNOT1_140_162	17-b-Estradiol	-6.4	93
174021601	A02	CNOT1_140_162	17-b-Estradiol	-5.7	33
174021601	E02	CNOT1_140_162	17-b-Estradiol	-5.7	119
174021601	A01	CNOT1_140_162	17-b-Estradiol	-5.0	126
174021601	E01	CNOT1_140_162	17-b-Estradiol	-5.0	105
174021601	A11	CNOT1_1626_1648	17-b-Estradiol	-12.0	99
174021601	E11	CNOT1_1626_1648	17-b-Estradiol	-12.0	75
174021601	A10	CNOT1_1626_1648	17-b-Estradiol	-11.3	100
174021601	E10	CNOT1_1626_1648	17-b-Estradiol	-11.3	71
174021601	A09	CNOT1_1626_1648	17-b-Estradiol	-10.6	101
174021601	E09	CNOT1_1626_1648	17-b-Estradiol	-10.6	66
174021601	A08	CNOT1_1626_1648	17-b-Estradiol	-9.9	76
174021601	E08	CNOT1_1626_1648	17-b-Estradiol	-9.9	79
174021601	A07	CNOT1_1626_1648	17-b-Estradiol	-9.2	116
174021601	E07	CNOT1_1626_1648	17-b-Estradiol	-9.2	43
174021601	A06	CNOT1_1626_1648	17-b-Estradiol	-8.5	71
174021601	A05	CNOT1_1626_1648	17-b-Estradiol	-7.8	47
174021601	E05	CNOT1_1626_1648	17-b-Estradiol	-7.8	70
174021601	A04	CNOT1_1626_1648	17-b-Estradiol	-7.1	56
174021601	E04	CNOT1_1626_1648	17-b-Estradiol	-7.1	95
174021601	A03	CNOT1_1626_1648	17-b-Estradiol	-6.4	74
174021601	E03	CNOT1_1626_1648	17-b-Estradiol	-6.4	28
174021601	A02	CNOT1_1626_1648	17-b-Estradiol	-5.7	58
174021601	E02	CNOT1_1626_1648	17-b-Estradiol	-5.7	60
174021601	A01	CNOT1_1626_1648	17-b-Estradiol	-5.0	20
174021601	E01	CNOT1_1626_1648	17-b-Estradiol	-5.0	59
174021601	A11	CNOT1_1929_1951_C1932S	17-b-Estradiol	-12.0	161
174021601	E11	CNOT1_1929_1951_C1932S	17-b-Estradiol	-12.0	146
174021601	A10	CNOT1_1929_1951_C1932S	17-b-Estradiol	-11.3	103
174021601	E10	CNOT1_1929_1951_C1932S	17-b-Estradiol	-11.3	140
174021601	A09	CNOT1_1929_1951_C1932S	17-b-Estradiol	-10.6	133
174021601	E09	CNOT1_1929_1951_C1932S	17-b-Estradiol	-10.6	139
174021601	A08	CNOT1_1929_1951_C1932S	17-b-Estradiol	-9.9	133
174021601	E08	CNOT1_1929_1951_C1932S	17-b-Estradiol	-9.9	147
174021601	A07	CNOT1_1929_1951_C1932S	17-b-Estradiol	-9.2	114
174021601	E07	CNOT1_1929_1951_C1932S	17-b-Estradiol	-9.2	92
174021601	A06	CNOT1_1929_1951_C1932S	17-b-Estradiol	-8.5	99
174021601	A05	CNOT1_1929_1951_C1932S	17-b-Estradiol	-7.8	90
174021601	E05	CNOT1_1929_1951_C1932S	17-b-Estradiol	-7.8	131
174021601	A04	CNOT1_1929_1951_C1932S	17-b-Estradiol	-7.1	65
174021601	E04	CNOT1_1929_1951_C1932S	17-b-Estradiol	-7.1	73
174021601	A03	CNOT1_1929_1951_C1932S	17-b-Estradiol	-6.4	107
174021601	E03	CNOT1_1929_1951_C1932S	17-b-Estradiol	-6.4	84
174021601	A02	CNOT1_1929_1951_C1932S	17-b-Estradiol	-5.7	44
174021601	E02	CNOT1_1929_1951_C1932S	17-b-Estradiol	-5.7	90
174021601	A01	CNOT1_1929_1951_C1932S	17-b-Estradiol	-5.0	103
174021601	E01	CNOT1_1929_1951_C1932S	17-b-Estradiol	-5.0	106
174021601	A11	CNOT1_2083_2105	17-b-Estradiol	-12.0	44
174021601	E11	CNOT1_2083_2105	17-b-Estradiol	-12.0	33
174021601	A10	CNOT1_2083_2105	17-b-Estradiol	-11.3	15
174021601	E10	CNOT1_2083_2105	17-b-Estradiol	-11.3	34
174021601	A09	CNOT1_2083_2105	17-b-Estradiol	-10.6	10
174021601	E09	CNOT1_2083_2105	17-b-Estradiol	-10.6	30
174021601	A08	CNOT1_2083_2105	17-b-Estradiol	-9.9	41
174021601	E08	CNOT1_2083_2105	17-b-Estradiol	-9.9	38
174021601	A07	CNOT1_2083_2105	17-b-Estradiol	-9.2	28
174021601	E07	CNOT1_2083_2105	17-b-Estradiol	-9.2	21
174021601	A06	CNOT1_2083_2105	17-b-Estradiol	-8.5	43
174021601	A05	CNOT1_2083_2105	17-b-Estradiol	-7.8	43
174021601	E05	CNOT1_2083_2105	17-b-Estradiol	-7.8	63
174021601	A04	CNOT1_2083_2105	17-b-Estradiol	-7.1	15
174021601	E04	CNOT1_2083_2105	17-b-Estradiol	-7.1	43
174021601	A03	CNOT1_2083_2105	17-b-Estradiol	-6.4	50
174021601	E03	CNOT1_2083_2105	17-b-Estradiol	-6.4	36
174021601	A02	CNOT1_2083_2105	17-b-Estradiol	-5.7	8
174021601	E02	CNOT1_2083_2105	17-b-Estradiol	-5.7	53
174021601	A01	CNOT1_2083_2105	17-b-Estradiol	-5.0	24
174021601	E01	CNOT1_2083_2105	17-b-Estradiol	-5.0	46
174021601	A11	CNOT1_2086_2108	17-b-Estradiol	-12.0	74
174021601	E11	CNOT1_2086_2108	17-b-Estradiol	-12.0	50
174021601	A10	CNOT1_2086_2108	17-b-Estradiol	-11.3	54
174021601	E10	CNOT1_2086_2108	17-b-Estradiol	-11.3	56
174021601	A09	CNOT1_2086_2108	17-b-Estradiol	-10.6	13
174021601	E09	CNOT1_2086_2108	17-b-Estradiol	-10.6	87
174021601	A08	CNOT1_2086_2108	17-b-Estradiol	-9.9	54
174021601	E08	CNOT1_2086_2108	17-b-Estradiol	-9.9	69
174021601	A07	CNOT1_2086_2108	17-b-Estradiol	-9.2	83
174021601	E07	CNOT1_2086_2108	17-b-Estradiol	-9.2	82
174021601	A06	CNOT1_2086_2108	17-b-Estradiol	-8.5	71
174021601	A05	CNOT1_2086_2108	17-b-Estradiol	-7.8	59
174021601	E05	CNOT1_2086_2108	17-b-Estradiol	-7.8	47
174021601	A04	CNOT1_2086_2108	17-b-Estradiol	-7.1	1
174021601	E04	CNOT1_2086_2108	17-b-Estradiol	-7.1	48
174021601	A03	CNOT1_2086_2108	17-b-Estradiol	-6.4	41
174021601	E03	CNOT1_2086_2108	17-b-Estradiol	-6.4	23
174021601	A02	CNOT1_2086_2108	17-b-Estradiol	-5.7	36
174021601	E02	CNOT1_2086_2108	17-b-Estradiol	-5.7	71
174021601	A01	CNOT1_2086_2108	17-b-Estradiol	-5.0	62
174021601	E01	CNOT1_2086_2108	17-b-Estradiol	-5.0	132
174021601	A11	CNOT1_557_579	17-b-Estradiol	-12.0	109
174021601	E11	CNOT1_557_579	17-b-Estradiol	-12.0	90
174021601	A10	CNOT1_557_579	17-b-Estradiol	-11.3	81
174021601	E10	CNOT1_557_579	17-b-Estradiol	-11.3	94
174021601	A09	CNOT1_557_579	17-b-Estradiol	-10.6	60
174021601	E09	CNOT1_557_579	17-b-Estradiol	-10.6	134
174021601	A08	CNOT1_557_579	17-b-Estradiol	-9.9	100
174021601	E08	CNOT1_557_579	17-b-Estradiol	-9.9	84
174021601	A07	CNOT1_557_579	17-b-Estradiol	-9.2	38
174021601	E07	CNOT1_557_579	17-b-Estradiol	-9.2	31
174021601	A06	CNOT1_557_579	17-b-Estradiol	-8.5	49
174021601	A05	CNOT1_557_579	17-b-Estradiol	-7.8	42
174021601	E05	CNOT1_557_579	17-b-Estradiol	-7.8	61
174021601	A04	CNOT1_557_579	17-b-Estradiol	-7.1	65
174021601	E04	CNOT1_557_579	17-b-Estradiol	-7.1	50
174021601	A03	CNOT1_557_579	17-b-Estradiol	-6.4	54
174021601	E03	CNOT1_557_579	17-b-Estradiol	-6.4	71
174021601	A02	CNOT1_557_579	17-b-Estradiol	-5.7	10
174021601	E02	CNOT1_557_579	17-b-Estradiol	-5.7	42
174021601	A01	CNOT1_557_579	17-b-Estradiol	-5.0	31
174021601	E01	CNOT1_557_579	17-b-Estradiol	-5.0	80
174021601	A11	DDX5_133_155	17-b-Estradiol	-12.0	86
174021601	E11	DDX5_133_155	17-b-Estradiol	-12.0	52
174021601	A10	DDX5_133_155	17-b-Estradiol	-11.3	47
174021601	E10	DDX5_133_155	17-b-Estradiol	-11.3	39
174021601	A09	DDX5_133_155	17-b-Estradiol	-10.6	23
174021601	E09	DDX5_133_155	17-b-Estradiol	-10.6	53
174021601	A08	DDX5_133_155	17-b-Estradiol	-9.9	87
174021601	E08	DDX5_133_155	17-b-Estradiol	-9.9	74
174021601	A07	DDX5_133_155	17-b-Estradiol	-9.2	77
174021601	E07	DDX5_133_155	17-b-Estradiol	-9.2	60
174021601	A06	DDX5_133_155	17-b-Estradiol	-8.5	66
174021601	A05	DDX5_133_155	17-b-Estradiol	-7.8	70
174021601	E05	DDX5_133_155	17-b-Estradiol	-7.8	63
174021601	A04	DDX5_133_155	17-b-Estradiol	-7.1	38
174021601	E04	DDX5_133_155	17-b-Estradiol	-7.1	85
174021601	A03	DDX5_133_155	17-b-Estradiol	-6.4	87
174021601	E03	DDX5_133_155	17-b-Estradiol	-6.4	55
174021601	A02	DDX5_133_155	17-b-Estradiol	-5.7	13
174021601	E02	DDX5_133_155	17-b-Estradiol	-5.7	67
174021601	A01	DDX5_133_155	17-b-Estradiol	-5.0	67
174021601	E01	DDX5_133_155	17-b-Estradiol	-5.0	68
174021601	A11	DHX30_241_262	17-b-Estradiol	-12.0	101
174021601	E11	DHX30_241_262	17-b-Estradiol	-12.0	41
174021601	A10	DHX30_241_262	17-b-Estradiol	-11.3	68
174021601	E10	DHX30_241_262	17-b-Estradiol	-11.3	41
174021601	A09	DHX30_241_262	17-b-Estradiol	-10.6	78
174021601	E09	DHX30_241_262	17-b-Estradiol	-10.6	71
174021601	A08	DHX30_241_262	17-b-Estradiol	-9.9	77
174021601	E08	DHX30_241_262	17-b-Estradiol	-9.9	67
174021601	A07	DHX30_241_262	17-b-Estradiol	-9.2	37
174021601	E07	DHX30_241_262	17-b-Estradiol	-9.2	64
174021601	A06	DHX30_241_262	17-b-Estradiol	-8.5	61
174021601	A05	DHX30_241_262	17-b-Estradiol	-7.8	93
174021601	E05	DHX30_241_262	17-b-Estradiol	-7.8	69
174021601	A04	DHX30_241_262	17-b-Estradiol	-7.1	1
174021601	E04	DHX30_241_262	17-b-Estradiol	-7.1	87
174021601	A03	DHX30_241_262	17-b-Estradiol	-6.4	73
174021601	E03	DHX30_241_262	17-b-Estradiol	-6.4	47
174021601	A02	DHX30_241_262	17-b-Estradiol	-5.7	26
174021601	E02	DHX30_241_262	17-b-Estradiol	-5.7	105
174021601	A01	DHX30_241_262	17-b-Estradiol	-5.0	31
174021601	E01	DHX30_241_262	17-b-Estradiol	-5.0	102
174021601	A11	DHX30_49_70	17-b-Estradiol	-12.0	226
174021601	E11	DHX30_49_70	17-b-Estradiol	-12.0	169
174021601	A10	DHX30_49_70	17-b-Estradiol	-11.3	187
174021601	E10	DHX30_49_70	17-b-Estradiol	-11.3	178
174021601	A09	DHX30_49_70	17-b-Estradiol	-10.6	205
174021601	E09	DHX30_49_70	17-b-Estradiol	-10.6	194
174021601	A08	DHX30_49_70	17-b-Estradiol	-9.9	202
174021601	E08	DHX30_49_70	17-b-Estradiol	-9.9	181
174021601	A07	DHX30_49_70	17-b-Estradiol	-9.2	182
174021601	E07	DHX30_49_70	17-b-Estradiol	-9.2	164
174021601	A06	DHX30_49_70	17-b-Estradiol	-8.5	136
174021601	A05	DHX30_49_70	17-b-Estradiol	-7.8	190
174021601	E05	DHX30_49_70	17-b-Estradiol	-7.8	163
174021601	A04	DHX30_49_70	17-b-Estradiol	-7.1	143
174021601	E04	DHX30_49_70	17-b-Estradiol	-7.1	196
174021601	A03	DHX30_49_70	17-b-Estradiol	-6.4	190
174021601	E03	DHX30_49_70	17-b-Estradiol	-6.4	163
174021601	A02	DHX30_49_70	17-b-Estradiol	-5.7	62
174021601	E02	DHX30_49_70	17-b-Estradiol	-5.7	179
174021601	A01	DHX30_49_70	17-b-Estradiol	-5.0	140
174021601	E01	DHX30_49_70	17-b-Estradiol	-5.0	178
174021601	A11	EP300_2039_2061	17-b-Estradiol	-12.0	292
174021601	E11	EP300_2039_2061	17-b-Estradiol	-12.0	265
174021601	A10	EP300_2039_2061	17-b-Estradiol	-11.3	237
174021601	E10	EP300_2039_2061	17-b-Estradiol	-11.3	213
174021601	A09	EP300_2039_2061	17-b-Estradiol	-10.6	305
174021601	E09	EP300_2039_2061	17-b-Estradiol	-10.6	230
174021601	A08	EP300_2039_2061	17-b-Estradiol	-9.9	276
174021601	E08	EP300_2039_2061	17-b-Estradiol	-9.9	269
174021601	A07	EP300_2039_2061	17-b-Estradiol	-9.2	179
174021601	E07	EP300_2039_2061	17-b-Estradiol	-9.2	238
174021601	A06	EP300_2039_2061	17-b-Estradiol	-8.5	292
174021601	A05	EP300_2039_2061	17-b-Estradiol	-7.8	261
174021601	E05	EP300_2039_2061	17-b-Estradiol	-7.8	248
174021601	A04	EP300_2039_2061	17-b-Estradiol	-7.1	154
174021601	E04	EP300_2039_2061	17-b-Estradiol	-7.1	219
174021601	A03	EP300_2039_2061	17-b-Estradiol	-6.4	322
174021601	E03	EP300_2039_2061	17-b-Estradiol	-6.4	222
174021601	A02	EP300_2039_2061	17-b-Estradiol	-5.7	47
174021601	E02	EP300_2039_2061	17-b-Estradiol	-5.7	263
174021601	A01	EP300_2039_2061	17-b-Estradiol	-5.0	218
174021601	E01	EP300_2039_2061	17-b-Estradiol	-5.0	261
174021601	A11	EP300_69_91	17-b-Estradiol	-12.0	149
174021601	E11	EP300_69_91	17-b-Estradiol	-12.0	85
174021601	A10	EP300_69_91	17-b-Estradiol	-11.3	119
174021601	E10	EP300_69_91	17-b-Estradiol	-11.3	102
174021601	A09	EP300_69_91	17-b-Estradiol	-10.6	177
174021601	E09	EP300_69_91	17-b-Estradiol	-10.6	140
174021601	A08	EP300_69_91	17-b-Estradiol	-9.9	326
174021601	E08	EP300_69_91	17-b-Estradiol	-9.9	262
174021601	A07	EP300_69_91	17-b-Estradiol	-9.2	618
174021601	E07	EP300_69_91	17-b-Estradiol	-9.2	693
174021601	A06	EP300_69_91	17-b-Estradiol	-8.5	1089
174021601	A05	EP300_69_91	17-b-Estradiol	-7.8	1065
174021601	E05	EP300_69_91	17-b-Estradiol	-7.8	860
174021601	A04	EP300_69_91	17-b-Estradiol	-7.1	777
174021601	E04	EP300_69_91	17-b-Estradiol	-7.1	769
174021601	A03	EP300_69_91	17-b-Estradiol	-6.4	1045
174021601	E03	EP300_69_91	17-b-Estradiol	-6.4	801
174021601	A02	EP300_69_91	17-b-Estradiol	-5.7	396
174021601	E02	EP300_69_91	17-b-Estradiol	-5.7	783
174021601	A01	EP300_69_91	17-b-Estradiol	-5.0	972
174021601	E01	EP300_69_91	17-b-Estradiol	-5.0	979
174021601	A11	GELS_376_398	17-b-Estradiol	-12.0	91
174021601	E11	GELS_376_398	17-b-Estradiol	-12.0	35
174021601	A10	GELS_376_398	17-b-Estradiol	-11.3	45
174021601	E10	GELS_376_398	17-b-Estradiol	-11.3	58
174021601	A09	GELS_376_398	17-b-Estradiol	-10.6	16
174021601	E09	GELS_376_398	17-b-Estradiol	-10.6	70
174021601	A08	GELS_376_398	17-b-Estradiol	-9.9	88
174021601	E08	GELS_376_398	17-b-Estradiol	-9.9	72
174021601	A07	GELS_376_398	17-b-Estradiol	-9.2	41
174021601	E07	GELS_376_398	17-b-Estradiol	-9.2	50
174021601	A06	GELS_376_398	17-b-Estradiol	-8.5	41
174021601	A05	GELS_376_398	17-b-Estradiol	-7.8	56
174021601	E05	GELS_376_398	17-b-Estradiol	-7.8	57
174021601	A04	GELS_376_398	17-b-Estradiol	-7.1	19
174021601	E04	GELS_376_398	17-b-Estradiol	-7.1	90
174021601	A03	GELS_376_398	17-b-Estradiol	-6.4	61
174021601	E03	GELS_376_398	17-b-Estradiol	-6.4	65
174021601	A02	GELS_376_398	17-b-Estradiol	-5.7	1
174021601	E02	GELS_376_398	17-b-Estradiol	-5.7	53
174021601	A01	GELS_376_398	17-b-Estradiol	-5.0	35
174021601	E01	GELS_376_398	17-b-Estradiol	-5.0	67
174021601	A11	GNAQ_21_43	17-b-Estradiol	-12.0	332
174021601	E11	GNAQ_21_43	17-b-Estradiol	-12.0	335
174021601	A10	GNAQ_21_43	17-b-Estradiol	-11.3	351
174021601	E10	GNAQ_21_43	17-b-Estradiol	-11.3	382
174021601	A09	GNAQ_21_43	17-b-Estradiol	-10.6	416
174021601	E09	GNAQ_21_43	17-b-Estradiol	-10.6	367
174021601	A08	GNAQ_21_43	17-b-Estradiol	-9.9	492
174021601	E08	GNAQ_21_43	17-b-Estradiol	-9.9	534
174021601	A07	GNAQ_21_43	17-b-Estradiol	-9.2	1046
174021601	E07	GNAQ_21_43	17-b-Estradiol	-9.2	1120
174021601	A06	GNAQ_21_43	17-b-Estradiol	-8.5	1289
174021601	A05	GNAQ_21_43	17-b-Estradiol	-7.8	1308
174021601	E05	GNAQ_21_43	17-b-Estradiol	-7.8	1357
174021601	A04	GNAQ_21_43	17-b-Estradiol	-7.1	708
174021601	E04	GNAQ_21_43	17-b-Estradiol	-7.1	1073
174021601	A03	GNAQ_21_43	17-b-Estradiol	-6.4	1429
174021601	E03	GNAQ_21_43	17-b-Estradiol	-6.4	1034
174021601	A02	GNAQ_21_43	17-b-Estradiol	-5.7	282
174021601	E02	GNAQ_21_43	17-b-Estradiol	-5.7	1316
174021601	A01	GNAQ_21_43	17-b-Estradiol	-5.0	577
174021601	E01	GNAQ_21_43	17-b-Estradiol	-5.0	1291
174021601	A11	HAIR_553_575_C567S	17-b-Estradiol	-12.0	776
174021601	E11	HAIR_553_575_C567S	17-b-Estradiol	-12.0	870
174021601	A10	HAIR_553_575_C567S	17-b-Estradiol	-11.3	609
174021601	E10	HAIR_553_575_C567S	17-b-Estradiol	-11.3	784
174021601	A09	HAIR_553_575_C567S	17-b-Estradiol	-10.6	773
174021601	E09	HAIR_553_575_C567S	17-b-Estradiol	-10.6	570
174021601	A08	HAIR_553_575_C567S	17-b-Estradiol	-9.9	472
174021601	E08	HAIR_553_575_C567S	17-b-Estradiol	-9.9	541
174021601	A07	HAIR_553_575_C567S	17-b-Estradiol	-9.2	467
174021601	E07	HAIR_553_575_C567S	17-b-Estradiol	-9.2	495
174021601	A06	HAIR_553_575_C567S	17-b-Estradiol	-8.5	474
174021601	A05	HAIR_553_575_C567S	17-b-Estradiol	-7.8	520
174021601	E05	HAIR_553_575_C567S	17-b-Estradiol	-7.8	469
174021601	A04	HAIR_553_575_C567S	17-b-Estradiol	-7.1	249
174021601	E04	HAIR_553_575_C567S	17-b-Estradiol	-7.1	338
174021601	A03	HAIR_553_575_C567S	17-b-Estradiol	-6.4	454
174021601	E03	HAIR_553_575_C567S	17-b-Estradiol	-6.4	316
174021601	A02	HAIR_553_575_C567S	17-b-Estradiol	-5.7	99
174021601	E02	HAIR_553_575_C567S	17-b-Estradiol	-5.7	365
174021601	A01	HAIR_553_575_C567S	17-b-Estradiol	-5.0	201
174021601	E01	HAIR_553_575_C567S	17-b-Estradiol	-5.0	446
174021601	A11	HAIR_745_767_C755S/C759S	17-b-Estradiol	-12.0	87
174021601	E11	HAIR_745_767_C755S/C759S	17-b-Estradiol	-12.0	72
174021601	A10	HAIR_745_767_C755S/C759S	17-b-Estradiol	-11.3	63
174021601	E10	HAIR_745_767_C755S/C759S	17-b-Estradiol	-11.3	66
174021601	A09	HAIR_745_767_C755S/C759S	17-b-Estradiol	-10.6	92
174021601	E09	HAIR_745_767_C755S/C759S	17-b-Estradiol	-10.6	95
174021601	A08	HAIR_745_767_C755S/C759S	17-b-Estradiol	-9.9	243
174021601	E08	HAIR_745_767_C755S/C759S	17-b-Estradiol	-9.9	200
174021601	A07	HAIR_745_767_C755S/C759S	17-b-Estradiol	-9.2	570
174021601	E07	HAIR_745_767_C755S/C759S	17-b-Estradiol	-9.2	618
174021601	A06	HAIR_745_767_C755S/C759S	17-b-Estradiol	-8.5	847
174021601	A05	HAIR_745_767_C755S/C759S	17-b-Estradiol	-7.8	901
174021601	E05	HAIR_745_767_C755S/C759S	17-b-Estradiol	-7.8	719
174021601	A04	HAIR_745_767_C755S/C759S	17-b-Estradiol	-7.1	653
174021601	E04	HAIR_745_767_C755S/C759S	17-b-Estradiol	-7.1	572
174021601	A03	HAIR_745_767_C755S/C759S	17-b-Estradiol	-6.4	859
174021601	E03	HAIR_745_767_C755S/C759S	17-b-Estradiol	-6.4	630
174021601	A02	HAIR_745_767_C755S/C759S	17-b-Estradiol	-5.7	383
174021601	E02	HAIR_745_767_C755S/C759S	17-b-Estradiol	-5.7	790
174021601	A01	HAIR_745_767_C755S/C759S	17-b-Estradiol	-5.0	645
174021601	E01	HAIR_745_767_C755S/C759S	17-b-Estradiol	-5.0	866
174021601	A11	IKBB_244_266	17-b-Estradiol	-12.0	114
174021601	E11	IKBB_244_266	17-b-Estradiol	-12.0	45
174021601	A10	IKBB_244_266	17-b-Estradiol	-11.3	32
174021601	E10	IKBB_244_266	17-b-Estradiol	-11.3	50
174021601	A09	IKBB_244_266	17-b-Estradiol	-10.6	24
174021601	E09	IKBB_244_266	17-b-Estradiol	-10.6	61
174021601	A08	IKBB_244_266	17-b-Estradiol	-9.9	86
174021601	E08	IKBB_244_266	17-b-Estradiol	-9.9	75
174021601	A07	IKBB_244_266	17-b-Estradiol	-9.2	18
174021601	E07	IKBB_244_266	17-b-Estradiol	-9.2	58
174021601	A06	IKBB_244_266	17-b-Estradiol	-8.5	56
174021601	A05	IKBB_244_266	17-b-Estradiol	-7.8	88
174021601	E05	IKBB_244_266	17-b-Estradiol	-7.8	52
174021601	A04	IKBB_244_266	17-b-Estradiol	-7.1	93
174021601	E04	IKBB_244_266	17-b-Estradiol	-7.1	49
174021601	A03	IKBB_244_266	17-b-Estradiol	-6.4	78
174021601	E03	IKBB_244_266	17-b-Estradiol	-6.4	28
174021601	A02	IKBB_244_266	17-b-Estradiol	-5.7	6
174021601	E02	IKBB_244_266	17-b-Estradiol	-5.7	67
174021601	A01	IKBB_244_266	17-b-Estradiol	-5.0	64
174021601	E01	IKBB_244_266	17-b-Estradiol	-5.0	1
174021601	A11	IKBB_277_299	17-b-Estradiol	-12.0	1688
174021601	E11	IKBB_277_299	17-b-Estradiol	-12.0	2046
174021601	A10	IKBB_277_299	17-b-Estradiol	-11.3	1666
174021601	E10	IKBB_277_299	17-b-Estradiol	-11.3	1667
174021601	A09	IKBB_277_299	17-b-Estradiol	-10.6	2396
174021601	E09	IKBB_277_299	17-b-Estradiol	-10.6	2019
174021601	A08	IKBB_277_299	17-b-Estradiol	-9.9	2905
174021601	E08	IKBB_277_299	17-b-Estradiol	-9.9	2667
174021601	A07	IKBB_277_299	17-b-Estradiol	-9.2	5108
174021601	E07	IKBB_277_299	17-b-Estradiol	-9.2	5175
174021601	A06	IKBB_277_299	17-b-Estradiol	-8.5	5384
174021601	A05	IKBB_277_299	17-b-Estradiol	-7.8	6221
174021601	E05	IKBB_277_299	17-b-Estradiol	-7.8	5960
174021601	A04	IKBB_277_299	17-b-Estradiol	-7.1	3771
174021601	E04	IKBB_277_299	17-b-Estradiol	-7.1	5360
174021601	A03	IKBB_277_299	17-b-Estradiol	-6.4	6997
174021601	E03	IKBB_277_299	17-b-Estradiol	-6.4	5344
174021601	A02	IKBB_277_299	17-b-Estradiol	-5.7	1831
174021601	E02	IKBB_277_299	17-b-Estradiol	-5.7	6154
174021601	A01	IKBB_277_299	17-b-Estradiol	-5.0	6307
174021601	E01	IKBB_277_299	17-b-Estradiol	-5.0	6586
174021601	A11	IKBB_62_84	17-b-Estradiol	-12.0	75
174021601	E11	IKBB_62_84	17-b-Estradiol	-12.0	30
174021601	A10	IKBB_62_84	17-b-Estradiol	-11.3	39
174021601	E10	IKBB_62_84	17-b-Estradiol	-11.3	13
174021601	A09	IKBB_62_84	17-b-Estradiol	-10.6	57
174021601	E09	IKBB_62_84	17-b-Estradiol	-10.6	186
174021601	A08	IKBB_62_84	17-b-Estradiol	-9.9	21
174021601	E08	IKBB_62_84	17-b-Estradiol	-9.9	36
174021601	A07	IKBB_62_84	17-b-Estradiol	-9.2	21
174021601	E07	IKBB_62_84	17-b-Estradiol	-9.2	27
174021601	A06	IKBB_62_84	17-b-Estradiol	-8.5	32
174021601	A05	IKBB_62_84	17-b-Estradiol	-7.8	47
174021601	E05	IKBB_62_84	17-b-Estradiol	-7.8	39
174021601	A04	IKBB_62_84	17-b-Estradiol	-7.1	24
174021601	E04	IKBB_62_84	17-b-Estradiol	-7.1	37
174021601	A03	IKBB_62_84	17-b-Estradiol	-6.4	39
174021601	E03	IKBB_62_84	17-b-Estradiol	-6.4	24
174021601	A02	IKBB_62_84	17-b-Estradiol	-5.7	1
174021601	E02	IKBB_62_84	17-b-Estradiol	-5.7	37
174021601	A01	IKBB_62_84	17-b-Estradiol	-5.0	41
174021601	E01	IKBB_62_84	17-b-Estradiol	-5.0	71
174021601	A11	ILK_131_153	17-b-Estradiol	-12.0	57
174021601	E11	ILK_131_153	17-b-Estradiol	-12.0	1
174021601	A10	ILK_131_153	17-b-Estradiol	-11.3	27
174021601	E10	ILK_131_153	17-b-Estradiol	-11.3	18
174021601	A09	ILK_131_153	17-b-Estradiol	-10.6	1
174021601	E09	ILK_131_153	17-b-Estradiol	-10.6	48
174021601	A08	ILK_131_153	17-b-Estradiol	-9.9	96
174021601	E08	ILK_131_153	17-b-Estradiol	-9.9	61
174021601	A07	ILK_131_153	17-b-Estradiol	-9.2	108
174021601	E07	ILK_131_153	17-b-Estradiol	-9.2	169
174021601	A06	ILK_131_153	17-b-Estradiol	-8.5	164
174021601	A05	ILK_131_153	17-b-Estradiol	-7.8	186
174021601	E05	ILK_131_153	17-b-Estradiol	-7.8	164
174021601	A04	ILK_131_153	17-b-Estradiol	-7.1	118
174021601	E04	ILK_131_153	17-b-Estradiol	-7.1	130
174021601	A03	ILK_131_153	17-b-Estradiol	-6.4	166
174021601	E03	ILK_131_153	17-b-Estradiol	-6.4	179
174021601	A02	ILK_131_153	17-b-Estradiol	-5.7	25
174021601	E02	ILK_131_153	17-b-Estradiol	-5.7	154
174021601	A01	ILK_131_153	17-b-Estradiol	-5.0	119
174021601	E01	ILK_131_153	17-b-Estradiol	-5.0	169
174021601	A11	JHD2C_2054_2076	17-b-Estradiol	-12.0	355
174021601	E11	JHD2C_2054_2076	17-b-Estradiol	-12.0	413
174021601	A10	JHD2C_2054_2076	17-b-Estradiol	-11.3	624
174021601	E10	JHD2C_2054_2076	17-b-Estradiol	-11.3	543
174021601	A09	JHD2C_2054_2076	17-b-Estradiol	-10.6	781
174021601	E09	JHD2C_2054_2076	17-b-Estradiol	-10.6	655
174021601	A08	JHD2C_2054_2076	17-b-Estradiol	-9.9	1288
174021601	E08	JHD2C_2054_2076	17-b-Estradiol	-9.9	1138
174021601	A07	JHD2C_2054_2076	17-b-Estradiol	-9.2	3390
174021601	E07	JHD2C_2054_2076	17-b-Estradiol	-9.2	3337
174021601	A06	JHD2C_2054_2076	17-b-Estradiol	-8.5	3975
174021601	A05	JHD2C_2054_2076	17-b-Estradiol	-7.8	4233
174021601	E05	JHD2C_2054_2076	17-b-Estradiol	-7.8	5141
174021601	A04	JHD2C_2054_2076	17-b-Estradiol	-7.1	4720
174021601	E04	JHD2C_2054_2076	17-b-Estradiol	-7.1	4153
174021601	A03	JHD2C_2054_2076	17-b-Estradiol	-6.4	5254
174021601	E03	JHD2C_2054_2076	17-b-Estradiol	-6.4	3889
174021601	A02	JHD2C_2054_2076	17-b-Estradiol	-5.7	3603
174021601	E02	JHD2C_2054_2076	17-b-Estradiol	-5.7	4171
174021601	A01	JHD2C_2054_2076	17-b-Estradiol	-5.0	3845
174021601	E01	JHD2C_2054_2076	17-b-Estradiol	-5.0	5164
174021601	A11	KIF11_832_854_C854S	17-b-Estradiol	-12.0	97
174021601	E11	KIF11_832_854_C854S	17-b-Estradiol	-12.0	61
174021601	A10	KIF11_832_854_C854S	17-b-Estradiol	-11.3	13
174021601	E10	KIF11_832_854_C854S	17-b-Estradiol	-11.3	79
174021601	A09	KIF11_832_854_C854S	17-b-Estradiol	-10.6	105
174021601	E09	KIF11_832_854_C854S	17-b-Estradiol	-10.6	99
174021601	A08	KIF11_832_854_C854S	17-b-Estradiol	-9.9	100
174021601	E08	KIF11_832_854_C854S	17-b-Estradiol	-9.9	63
174021601	A07	KIF11_832_854_C854S	17-b-Estradiol	-9.2	45
174021601	E07	KIF11_832_854_C854S	17-b-Estradiol	-9.2	63
174021601	A06	KIF11_832_854_C854S	17-b-Estradiol	-8.5	5
174021601	A05	KIF11_832_854_C854S	17-b-Estradiol	-7.8	71
174021601	E05	KIF11_832_854_C854S	17-b-Estradiol	-7.8	1
174021601	A04	KIF11_832_854_C854S	17-b-Estradiol	-7.1	34
174021601	E04	KIF11_832_854_C854S	17-b-Estradiol	-7.1	47
174021601	A03	KIF11_832_854_C854S	17-b-Estradiol	-6.4	43
174021601	E03	KIF11_832_854_C854S	17-b-Estradiol	-6.4	44
174021601	A02	KIF11_832_854_C854S	17-b-Estradiol	-5.7	36
174021601	E02	KIF11_832_854_C854S	17-b-Estradiol	-5.7	52
174021601	A01	KIF11_832_854_C854S	17-b-Estradiol	-5.0	34
174021601	E01	KIF11_832_854_C854S	17-b-Estradiol	-5.0	66
174021601	A11	L3R2A_12_34	17-b-Estradiol	-12.0	155
174021601	E11	L3R2A_12_34	17-b-Estradiol	-12.0	108
174021601	A10	L3R2A_12_34	17-b-Estradiol	-11.3	106
174021601	E10	L3R2A_12_34	17-b-Estradiol	-11.3	126
174021601	A09	L3R2A_12_34	17-b-Estradiol	-10.6	120
174021601	E09	L3R2A_12_34	17-b-Estradiol	-10.6	106
174021601	A08	L3R2A_12_34	17-b-Estradiol	-9.9	132
174021601	E08	L3R2A_12_34	17-b-Estradiol	-9.9	141
174021601	A07	L3R2A_12_34	17-b-Estradiol	-9.2	111
174021601	E07	L3R2A_12_34	17-b-Estradiol	-9.2	148
174021601	A06	L3R2A_12_34	17-b-Estradiol	-8.5	148
174021601	A05	L3R2A_12_34	17-b-Estradiol	-7.8	159
174021601	E05	L3R2A_12_34	17-b-Estradiol	-7.8	135
174021601	A04	L3R2A_12_34	17-b-Estradiol	-7.1	73
174021601	E04	L3R2A_12_34	17-b-Estradiol	-7.1	124
174021601	A03	L3R2A_12_34	17-b-Estradiol	-6.4	119
174021601	E03	L3R2A_12_34	17-b-Estradiol	-6.4	123
174021601	A02	L3R2A_12_34	17-b-Estradiol	-5.7	99
174021601	E02	L3R2A_12_34	17-b-Estradiol	-5.7	139
174021601	A01	L3R2A_12_34	17-b-Estradiol	-5.0	115
174021601	E01	L3R2A_12_34	17-b-Estradiol	-5.0	138
174021601	A11	LCOR_40_62	17-b-Estradiol	-12.0	63
174021601	E11	LCOR_40_62	17-b-Estradiol	-12.0	48
174021601	A10	LCOR_40_62	17-b-Estradiol	-11.3	23
174021601	E10	LCOR_40_62	17-b-Estradiol	-11.3	27
174021601	A09	LCOR_40_62	17-b-Estradiol	-10.6	89
174021601	E09	LCOR_40_62	17-b-Estradiol	-10.6	72
174021601	A08	LCOR_40_62	17-b-Estradiol	-9.9	214
174021601	E08	LCOR_40_62	17-b-Estradiol	-9.9	151
174021601	A07	LCOR_40_62	17-b-Estradiol	-9.2	672
174021601	E07	LCOR_40_62	17-b-Estradiol	-9.2	539
174021601	A06	LCOR_40_62	17-b-Estradiol	-8.5	654
174021601	A05	LCOR_40_62	17-b-Estradiol	-7.8	689
174021601	E05	LCOR_40_62	17-b-Estradiol	-7.8	686
174021601	A04	LCOR_40_62	17-b-Estradiol	-7.1	855
174021601	E04	LCOR_40_62	17-b-Estradiol	-7.1	637
174021601	A03	LCOR_40_62	17-b-Estradiol	-6.4	771
174021601	E03	LCOR_40_62	17-b-Estradiol	-6.4	585
174021601	A02	LCOR_40_62	17-b-Estradiol	-5.7	735
174021601	E02	LCOR_40_62	17-b-Estradiol	-5.7	781
174021601	A01	LCOR_40_62	17-b-Estradiol	-5.0	781
174021601	E01	LCOR_40_62	17-b-Estradiol	-5.0	728
174021601	A11	MAPE_249_271	17-b-Estradiol	-12.0	512
174021601	E11	MAPE_249_271	17-b-Estradiol	-12.0	594
174021601	A10	MAPE_249_271	17-b-Estradiol	-11.3	490
174021601	E10	MAPE_249_271	17-b-Estradiol	-11.3	510
174021601	A09	MAPE_249_271	17-b-Estradiol	-10.6	493
174021601	E09	MAPE_249_271	17-b-Estradiol	-10.6	522
174021601	A08	MAPE_249_271	17-b-Estradiol	-9.9	484
174021601	E08	MAPE_249_271	17-b-Estradiol	-9.9	547
174021601	A07	MAPE_249_271	17-b-Estradiol	-9.2	673
174021601	E07	MAPE_249_271	17-b-Estradiol	-9.2	603
174021601	A06	MAPE_249_271	17-b-Estradiol	-8.5	640
174021601	A05	MAPE_249_271	17-b-Estradiol	-7.8	528
174021601	E05	MAPE_249_271	17-b-Estradiol	-7.8	904
174021601	A04	MAPE_249_271	17-b-Estradiol	-7.1	438
174021601	E04	MAPE_249_271	17-b-Estradiol	-7.1	575
174021601	A03	MAPE_249_271	17-b-Estradiol	-6.4	650
174021601	E03	MAPE_249_271	17-b-Estradiol	-6.4	547
174021601	A02	MAPE_249_271	17-b-Estradiol	-5.7	243
174021601	E02	MAPE_249_271	17-b-Estradiol	-5.7	468
174021601	A01	MAPE_249_271	17-b-Estradiol	-5.0	707
174021601	E01	MAPE_249_271	17-b-Estradiol	-5.0	442
174021601	A11	MAPE_300_322	17-b-Estradiol	-12.0	368
174021601	E11	MAPE_300_322	17-b-Estradiol	-12.0	356
174021601	A10	MAPE_300_322	17-b-Estradiol	-11.3	326
174021601	E10	MAPE_300_322	17-b-Estradiol	-11.3	304
174021601	A09	MAPE_300_322	17-b-Estradiol	-10.6	279
174021601	E09	MAPE_300_322	17-b-Estradiol	-10.6	288
174021601	A08	MAPE_300_322	17-b-Estradiol	-9.9	272
174021601	E08	MAPE_300_322	17-b-Estradiol	-9.9	279
174021601	A07	MAPE_300_322	17-b-Estradiol	-9.2	191
174021601	E07	MAPE_300_322	17-b-Estradiol	-9.2	180
174021601	A06	MAPE_300_322	17-b-Estradiol	-8.5	169
174021601	A05	MAPE_300_322	17-b-Estradiol	-7.8	140
174021601	E05	MAPE_300_322	17-b-Estradiol	-7.8	245
174021601	A04	MAPE_300_322	17-b-Estradiol	-7.1	128
174021601	E04	MAPE_300_322	17-b-Estradiol	-7.1	156
174021601	A03	MAPE_300_322	17-b-Estradiol	-6.4	182
174021601	E03	MAPE_300_322	17-b-Estradiol	-6.4	141
174021601	A02	MAPE_300_322	17-b-Estradiol	-5.7	100
174021601	E02	MAPE_300_322	17-b-Estradiol	-5.7	169
174021601	A01	MAPE_300_322	17-b-Estradiol	-5.0	142
174021601	E01	MAPE_300_322	17-b-Estradiol	-5.0	186
174021601	A11	MAPE_356_378	17-b-Estradiol	-12.0	77
174021601	E11	MAPE_356_378	17-b-Estradiol	-12.0	44
174021601	A10	MAPE_356_378	17-b-Estradiol	-11.3	68
174021601	E10	MAPE_356_378	17-b-Estradiol	-11.3	51
174021601	A09	MAPE_356_378	17-b-Estradiol	-10.6	39
174021601	E09	MAPE_356_378	17-b-Estradiol	-10.6	57
174021601	A08	MAPE_356_378	17-b-Estradiol	-9.9	72
174021601	E08	MAPE_356_378	17-b-Estradiol	-9.9	72
174021601	A07	MAPE_356_378	17-b-Estradiol	-9.2	79
174021601	E07	MAPE_356_378	17-b-Estradiol	-9.2	67
174021601	A06	MAPE_356_378	17-b-Estradiol	-8.5	57
174021601	A05	MAPE_356_378	17-b-Estradiol	-7.8	83
174021601	E05	MAPE_356_378	17-b-Estradiol	-7.8	55
174021601	A04	MAPE_356_378	17-b-Estradiol	-7.1	43
174021601	E04	MAPE_356_378	17-b-Estradiol	-7.1	85
174021601	A03	MAPE_356_378	17-b-Estradiol	-6.4	92
174021601	E03	MAPE_356_378	17-b-Estradiol	-6.4	77
174021601	A02	MAPE_356_378	17-b-Estradiol	-5.7	52
174021601	E02	MAPE_356_378	17-b-Estradiol	-5.7	79
174021601	A01	MAPE_356_378	17-b-Estradiol	-5.0	57
174021601	E01	MAPE_356_378	17-b-Estradiol	-5.0	75
174021601	A11	MAPE_382_404_C388S	17-b-Estradiol	-12.0	85
174021601	E11	MAPE_382_404_C388S	17-b-Estradiol	-12.0	72
174021601	A10	MAPE_382_404_C388S	17-b-Estradiol	-11.3	24
174021601	E10	MAPE_382_404_C388S	17-b-Estradiol	-11.3	75
174021601	A09	MAPE_382_404_C388S	17-b-Estradiol	-10.6	34
174021601	E09	MAPE_382_404_C388S	17-b-Estradiol	-10.6	65
174021601	A08	MAPE_382_404_C388S	17-b-Estradiol	-9.9	56
174021601	E08	MAPE_382_404_C388S	17-b-Estradiol	-9.9	66
174021601	A07	MAPE_382_404_C388S	17-b-Estradiol	-9.2	86
174021601	E07	MAPE_382_404_C388S	17-b-Estradiol	-9.2	67
174021601	A06	MAPE_382_404_C388S	17-b-Estradiol	-8.5	27
174021601	A05	MAPE_382_404_C388S	17-b-Estradiol	-7.8	52
174021601	E05	MAPE_382_404_C388S	17-b-Estradiol	-7.8	63
174021601	A04	MAPE_382_404_C388S	17-b-Estradiol	-7.1	50
174021601	E04	MAPE_382_404_C388S	17-b-Estradiol	-7.1	58
174021601	A03	MAPE_382_404_C388S	17-b-Estradiol	-6.4	73
174021601	E03	MAPE_382_404_C388S	17-b-Estradiol	-6.4	63
174021601	A02	MAPE_382_404_C388S	17-b-Estradiol	-5.7	20
174021601	E02	MAPE_382_404_C388S	17-b-Estradiol	-5.7	53
174021601	A01	MAPE_382_404_C388S	17-b-Estradiol	-5.0	47
174021601	E01	MAPE_382_404_C388S	17-b-Estradiol	-5.0	31
174021601	A11	MAPE_454_476_C472S	17-b-Estradiol	-12.0	543
174021601	E11	MAPE_454_476_C472S	17-b-Estradiol	-12.0	512
174021601	A10	MAPE_454_476_C472S	17-b-Estradiol	-11.3	411
174021601	E10	MAPE_454_476_C472S	17-b-Estradiol	-11.3	426
174021601	A09	MAPE_454_476_C472S	17-b-Estradiol	-10.6	498
174021601	E09	MAPE_454_476_C472S	17-b-Estradiol	-10.6	494
174021601	A08	MAPE_454_476_C472S	17-b-Estradiol	-9.9	374
174021601	E08	MAPE_454_476_C472S	17-b-Estradiol	-9.9	323
174021601	A07	MAPE_454_476_C472S	17-b-Estradiol	-9.2	266
174021601	E07	MAPE_454_476_C472S	17-b-Estradiol	-9.2	275
174021601	A06	MAPE_454_476_C472S	17-b-Estradiol	-8.5	226
174021601	A05	MAPE_454_476_C472S	17-b-Estradiol	-7.8	267
174021601	E05	MAPE_454_476_C472S	17-b-Estradiol	-7.8	221
174021601	A04	MAPE_454_476_C472S	17-b-Estradiol	-7.1	153
174021601	E04	MAPE_454_476_C472S	17-b-Estradiol	-7.1	190
174021601	A03	MAPE_454_476_C472S	17-b-Estradiol	-6.4	222
174021601	E03	MAPE_454_476_C472S	17-b-Estradiol	-6.4	165
174021601	A02	MAPE_454_476_C472S	17-b-Estradiol	-5.7	94
174021601	E02	MAPE_454_476_C472S	17-b-Estradiol	-5.7	185
174021601	A01	MAPE_454_476_C472S	17-b-Estradiol	-5.0	204
174021601	E01	MAPE_454_476_C472S	17-b-Estradiol	-5.0	196
174021601	A11	MAPE_91_113	17-b-Estradiol	-12.0	127
174021601	E11	MAPE_91_113	17-b-Estradiol	-12.0	106
174021601	A10	MAPE_91_113	17-b-Estradiol	-11.3	86
174021601	E10	MAPE_91_113	17-b-Estradiol	-11.3	80
174021601	A09	MAPE_91_113	17-b-Estradiol	-10.6	89
174021601	E09	MAPE_91_113	17-b-Estradiol	-10.6	96
174021601	A08	MAPE_91_113	17-b-Estradiol	-9.9	81
174021601	E08	MAPE_91_113	17-b-Estradiol	-9.9	86
174021601	A07	MAPE_91_113	17-b-Estradiol	-9.2	64
174021601	E07	MAPE_91_113	17-b-Estradiol	-9.2	78
174021601	A06	MAPE_91_113	17-b-Estradiol	-8.5	52
174021601	A05	MAPE_91_113	17-b-Estradiol	-7.8	99
174021601	E05	MAPE_91_113	17-b-Estradiol	-7.8	77
174021601	A04	MAPE_91_113	17-b-Estradiol	-7.1	44
174021601	E04	MAPE_91_113	17-b-Estradiol	-7.1	57
174021601	A03	MAPE_91_113	17-b-Estradiol	-6.4	92
174021601	E03	MAPE_91_113	17-b-Estradiol	-6.4	65
174021601	A02	MAPE_91_113	17-b-Estradiol	-5.7	27
174021601	E02	MAPE_91_113	17-b-Estradiol	-5.7	41
174021601	A01	MAPE_91_113	17-b-Estradiol	-5.0	66
174021601	E01	MAPE_91_113	17-b-Estradiol	-5.0	70
174021601	A11	MED1_591_614	17-b-Estradiol	-12.0	573
174021601	E11	MED1_591_614	17-b-Estradiol	-12.0	463
174021601	A10	MED1_591_614	17-b-Estradiol	-11.3	461
174021601	E10	MED1_591_614	17-b-Estradiol	-11.3	530
174021601	A09	MED1_591_614	17-b-Estradiol	-10.6	662
174021601	E09	MED1_591_614	17-b-Estradiol	-10.6	543
174021601	A08	MED1_591_614	17-b-Estradiol	-9.9	1041
174021601	E08	MED1_591_614	17-b-Estradiol	-9.9	699
174021601	A07	MED1_591_614	17-b-Estradiol	-9.2	1953
174021601	E07	MED1_591_614	17-b-Estradiol	-9.2	1910
174021601	A06	MED1_591_614	17-b-Estradiol	-8.5	2617
174021601	A05	MED1_591_614	17-b-Estradiol	-7.8	2634
174021601	E05	MED1_591_614	17-b-Estradiol	-7.8	2677
174021601	A04	MED1_591_614	17-b-Estradiol	-7.1	2444
174021601	E04	MED1_591_614	17-b-Estradiol	-7.1	1956
174021601	A03	MED1_591_614	17-b-Estradiol	-6.4	2745
174021601	E03	MED1_591_614	17-b-Estradiol	-6.4	2342
174021601	A02	MED1_591_614	17-b-Estradiol	-5.7	2129
174021601	E02	MED1_591_614	17-b-Estradiol	-5.7	3060
174021601	A01	MED1_591_614	17-b-Estradiol	-5.0	2586
174021601	E01	MED1_591_614	17-b-Estradiol	-5.0	2733
174021601	A11	MED1_632_655	17-b-Estradiol	-12.0	116
174021601	E11	MED1_632_655	17-b-Estradiol	-12.0	64
174021601	A10	MED1_632_655	17-b-Estradiol	-11.3	1
174021601	E10	MED1_632_655	17-b-Estradiol	-11.3	79
174021601	A09	MED1_632_655	17-b-Estradiol	-10.6	30
174021601	E09	MED1_632_655	17-b-Estradiol	-10.6	62
174021601	A08	MED1_632_655	17-b-Estradiol	-9.9	192
174021601	E08	MED1_632_655	17-b-Estradiol	-9.9	109
174021601	A07	MED1_632_655	17-b-Estradiol	-9.2	225
174021601	E07	MED1_632_655	17-b-Estradiol	-9.2	194
174021601	A06	MED1_632_655	17-b-Estradiol	-8.5	179
174021601	A05	MED1_632_655	17-b-Estradiol	-7.8	412
174021601	E05	MED1_632_655	17-b-Estradiol	-7.8	290
174021601	A04	MED1_632_655	17-b-Estradiol	-7.1	331
174021601	E04	MED1_632_655	17-b-Estradiol	-7.1	360
174021601	A03	MED1_632_655	17-b-Estradiol	-6.4	437
174021601	E03	MED1_632_655	17-b-Estradiol	-6.4	375
174021601	A02	MED1_632_655	17-b-Estradiol	-5.7	349
174021601	E02	MED1_632_655	17-b-Estradiol	-5.7	373
174021601	A01	MED1_632_655	17-b-Estradiol	-5.0	357
174021601	E01	MED1_632_655	17-b-Estradiol	-5.0	436
174021601	A11	MEN1_255_277	17-b-Estradiol	-12.0	207
174021601	E11	MEN1_255_277	17-b-Estradiol	-12.0	179
174021601	A10	MEN1_255_277	17-b-Estradiol	-11.3	188
174021601	E10	MEN1_255_277	17-b-Estradiol	-11.3	187
174021601	A09	MEN1_255_277	17-b-Estradiol	-10.6	199
174021601	E09	MEN1_255_277	17-b-Estradiol	-10.6	186
174021601	A08	MEN1_255_277	17-b-Estradiol	-9.9	191
174021601	E08	MEN1_255_277	17-b-Estradiol	-9.9	179
174021601	A07	MEN1_255_277	17-b-Estradiol	-9.2	172
174021601	E07	MEN1_255_277	17-b-Estradiol	-9.2	192
174021601	A06	MEN1_255_277	17-b-Estradiol	-8.5	174
174021601	A05	MEN1_255_277	17-b-Estradiol	-7.8	177
174021601	E05	MEN1_255_277	17-b-Estradiol	-7.8	198
174021601	A04	MEN1_255_277	17-b-Estradiol	-7.1	169
174021601	E04	MEN1_255_277	17-b-Estradiol	-7.1	180
174021601	A03	MEN1_255_277	17-b-Estradiol	-6.4	205
174021601	E03	MEN1_255_277	17-b-Estradiol	-6.4	150
174021601	A02	MEN1_255_277	17-b-Estradiol	-5.7	154
174021601	E02	MEN1_255_277	17-b-Estradiol	-5.7	1
174021601	A01	MEN1_255_277	17-b-Estradiol	-5.0	162
174021601	E01	MEN1_255_277	17-b-Estradiol	-5.0	182
174021601	A11	MGMT_86_108	17-b-Estradiol	-12.0	243
174021601	E11	MGMT_86_108	17-b-Estradiol	-12.0	260
174021601	A10	MGMT_86_108	17-b-Estradiol	-11.3	239
174021601	E10	MGMT_86_108	17-b-Estradiol	-11.3	215
174021601	A09	MGMT_86_108	17-b-Estradiol	-10.6	208
174021601	E09	MGMT_86_108	17-b-Estradiol	-10.6	211
174021601	A08	MGMT_86_108	17-b-Estradiol	-9.9	217
174021601	E08	MGMT_86_108	17-b-Estradiol	-9.9	217
174021601	A07	MGMT_86_108	17-b-Estradiol	-9.2	163
174021601	E07	MGMT_86_108	17-b-Estradiol	-9.2	161
174021601	A06	MGMT_86_108	17-b-Estradiol	-8.5	217
174021601	A05	MGMT_86_108	17-b-Estradiol	-7.8	174
174021601	E05	MGMT_86_108	17-b-Estradiol	-7.8	241
174021601	A04	MGMT_86_108	17-b-Estradiol	-7.1	151
174021601	E04	MGMT_86_108	17-b-Estradiol	-7.1	172
174021601	A03	MGMT_86_108	17-b-Estradiol	-6.4	222
174021601	E03	MGMT_86_108	17-b-Estradiol	-6.4	161
174021601	A02	MGMT_86_108	17-b-Estradiol	-5.7	107
174021601	E02	MGMT_86_108	17-b-Estradiol	-5.7	177
174021601	A01	MGMT_86_108	17-b-Estradiol	-5.0	161
174021601	E01	MGMT_86_108	17-b-Estradiol	-5.0	179
174021601	A11	MLL2_4175_4197	17-b-Estradiol	-12.0	624
174021601	E11	MLL2_4175_4197	17-b-Estradiol	-12.0	758
174021601	A10	MLL2_4175_4197	17-b-Estradiol	-11.3	494
174021601	E10	MLL2_4175_4197	17-b-Estradiol	-11.3	626
174021601	A09	MLL2_4175_4197	17-b-Estradiol	-10.6	772
174021601	E09	MLL2_4175_4197	17-b-Estradiol	-10.6	466
174021601	A08	MLL2_4175_4197	17-b-Estradiol	-9.9	718
174021601	E08	MLL2_4175_4197	17-b-Estradiol	-9.9	735
174021601	A07	MLL2_4175_4197	17-b-Estradiol	-9.2	1565
174021601	E07	MLL2_4175_4197	17-b-Estradiol	-9.2	1592
174021601	A06	MLL2_4175_4197	17-b-Estradiol	-8.5	1993
174021601	A05	MLL2_4175_4197	17-b-Estradiol	-7.8	1478
174021601	E05	MLL2_4175_4197	17-b-Estradiol	-7.8	1939
174021601	A04	MLL2_4175_4197	17-b-Estradiol	-7.1	1032
174021601	E04	MLL2_4175_4197	17-b-Estradiol	-7.1	1544
174021601	A03	MLL2_4175_4197	17-b-Estradiol	-6.4	1818
174021601	E03	MLL2_4175_4197	17-b-Estradiol	-6.4	1693
174021601	A02	MLL2_4175_4197	17-b-Estradiol	-5.7	494
174021601	E02	MLL2_4175_4197	17-b-Estradiol	-5.7	1835
174021601	A01	MLL2_4175_4197	17-b-Estradiol	-5.0	1901
174021601	E01	MLL2_4175_4197	17-b-Estradiol	-5.0	1670
174021601	A11	MLL2_4702_4724	17-b-Estradiol	-12.0	432
174021601	E11	MLL2_4702_4724	17-b-Estradiol	-12.0	377
174021601	A10	MLL2_4702_4724	17-b-Estradiol	-11.3	259
174021601	E10	MLL2_4702_4724	17-b-Estradiol	-11.3	369
174021601	A09	MLL2_4702_4724	17-b-Estradiol	-10.6	380
174021601	E09	MLL2_4702_4724	17-b-Estradiol	-10.6	320
174021601	A08	MLL2_4702_4724	17-b-Estradiol	-9.9	453
174021601	E08	MLL2_4702_4724	17-b-Estradiol	-9.9	440
174021601	A07	MLL2_4702_4724	17-b-Estradiol	-9.2	677
174021601	E07	MLL2_4702_4724	17-b-Estradiol	-9.2	572
174021601	A06	MLL2_4702_4724	17-b-Estradiol	-8.5	732
174021601	A05	MLL2_4702_4724	17-b-Estradiol	-7.8	692
174021601	E05	MLL2_4702_4724	17-b-Estradiol	-7.8	811
174021601	A04	MLL2_4702_4724	17-b-Estradiol	-7.1	406
174021601	E04	MLL2_4702_4724	17-b-Estradiol	-7.1	626
174021601	A03	MLL2_4702_4724	17-b-Estradiol	-6.4	718
174021601	E03	MLL2_4702_4724	17-b-Estradiol	-6.4	634
174021601	A02	MLL2_4702_4724	17-b-Estradiol	-5.7	144
174021601	E02	MLL2_4702_4724	17-b-Estradiol	-5.7	587
174021601	A01	MLL2_4702_4724	17-b-Estradiol	-5.0	703
174021601	E01	MLL2_4702_4724	17-b-Estradiol	-5.0	682
174021601	A11	MTA1S_388_410_C393S/C396S	17-b-Estradiol	-12.0	178
174021601	E11	MTA1S_388_410_C393S/C396S	17-b-Estradiol	-12.0	185
174021601	A10	MTA1S_388_410_C393S/C396S	17-b-Estradiol	-11.3	174
174021601	E10	MTA1S_388_410_C393S/C396S	17-b-Estradiol	-11.3	148
174021601	A09	MTA1S_388_410_C393S/C396S	17-b-Estradiol	-10.6	164
174021601	E09	MTA1S_388_410_C393S/C396S	17-b-Estradiol	-10.6	151
174021601	A08	MTA1S_388_410_C393S/C396S	17-b-Estradiol	-9.9	185
174021601	E08	MTA1S_388_410_C393S/C396S	17-b-Estradiol	-9.9	149
174021601	A07	MTA1S_388_410_C393S/C396S	17-b-Estradiol	-9.2	247
174021601	E07	MTA1S_388_410_C393S/C396S	17-b-Estradiol	-9.2	253
174021601	A06	MTA1S_388_410_C393S/C396S	17-b-Estradiol	-8.5	248
174021601	A05	MTA1S_388_410_C393S/C396S	17-b-Estradiol	-7.8	241
174021601	E05	MTA1S_388_410_C393S/C396S	17-b-Estradiol	-7.8	255
174021601	A04	MTA1S_388_410_C393S/C396S	17-b-Estradiol	-7.1	176
174021601	E04	MTA1S_388_410_C393S/C396S	17-b-Estradiol	-7.1	220
174021601	A03	MTA1S_388_410_C393S/C396S	17-b-Estradiol	-6.4	250
174021601	E03	MTA1S_388_410_C393S/C396S	17-b-Estradiol	-6.4	219
174021601	A02	MTA1S_388_410_C393S/C396S	17-b-Estradiol	-5.7	229
174021601	E02	MTA1S_388_410_C393S/C396S	17-b-Estradiol	-5.7	243
174021601	A01	MTA1S_388_410_C393S/C396S	17-b-Estradiol	-5.0	248
174021601	E01	MTA1S_388_410_C393S/C396S	17-b-Estradiol	-5.0	243
174021601	A11	NCOA1_1421_1441	17-b-Estradiol	-12.0	5649
174021601	E11	NCOA1_1421_1441	17-b-Estradiol	-12.0	4848
174021601	A10	NCOA1_1421_1441	17-b-Estradiol	-11.3	6477
174021601	E10	NCOA1_1421_1441	17-b-Estradiol	-11.3	5149
174021601	A09	NCOA1_1421_1441	17-b-Estradiol	-10.6	7170
174021601	E09	NCOA1_1421_1441	17-b-Estradiol	-10.6	6157
174021601	A08	NCOA1_1421_1441	17-b-Estradiol	-9.9	9733
174021601	E08	NCOA1_1421_1441	17-b-Estradiol	-9.9	9075
174021601	A07	NCOA1_1421_1441	17-b-Estradiol	-9.2	17651
174021601	E07	NCOA1_1421_1441	17-b-Estradiol	-9.2	19038
174021601	A06	NCOA1_1421_1441	17-b-Estradiol	-8.5	20394
174021601	A05	NCOA1_1421_1441	17-b-Estradiol	-7.8	21699
174021601	E05	NCOA1_1421_1441	17-b-Estradiol	-7.8	21681
174021601	A04	NCOA1_1421_1441	17-b-Estradiol	-7.1	22583
174021601	E04	NCOA1_1421_1441	17-b-Estradiol	-7.1	20149
174021601	A03	NCOA1_1421_1441	17-b-Estradiol	-6.4	23988
174021601	E03	NCOA1_1421_1441	17-b-Estradiol	-6.4	20580
174021601	A02	NCOA1_1421_1441	17-b-Estradiol	-5.7	22528
174021601	E02	NCOA1_1421_1441	17-b-Estradiol	-5.7	21009
174021601	A01	NCOA1_1421_1441	17-b-Estradiol	-5.0	20535
174021601	E01	NCOA1_1421_1441	17-b-Estradiol	-5.0	20810
174021601	A11	NCOA1_620_643	17-b-Estradiol	-12.0	361
174021601	E11	NCOA1_620_643	17-b-Estradiol	-12.0	289
174021601	A10	NCOA1_620_643	17-b-Estradiol	-11.3	412
174021601	E10	NCOA1_620_643	17-b-Estradiol	-11.3	300
174021601	A09	NCOA1_620_643	17-b-Estradiol	-10.6	526
174021601	E09	NCOA1_620_643	17-b-Estradiol	-10.6	388
174021601	A08	NCOA1_620_643	17-b-Estradiol	-9.9	808
174021601	E08	NCOA1_620_643	17-b-Estradiol	-9.9	676
174021601	A07	NCOA1_620_643	17-b-Estradiol	-9.2	2016
174021601	E07	NCOA1_620_643	17-b-Estradiol	-9.2	2017
174021601	A06	NCOA1_620_643	17-b-Estradiol	-8.5	2803
174021601	A05	NCOA1_620_643	17-b-Estradiol	-7.8	2522
174021601	E05	NCOA1_620_643	17-b-Estradiol	-7.8	2896
174021601	A04	NCOA1_620_643	17-b-Estradiol	-7.1	3284
174021601	E04	NCOA1_620_643	17-b-Estradiol	-7.1	2036
174021601	A03	NCOA1_620_643	17-b-Estradiol	-6.4	2727
174021601	E03	NCOA1_620_643	17-b-Estradiol	-6.4	2204
174021601	A02	NCOA1_620_643	17-b-Estradiol	-5.7	2852
174021601	E02	NCOA1_620_643	17-b-Estradiol	-5.7	2682
174021601	A01	NCOA1_620_643	17-b-Estradiol	-5.0	2500
174021601	E01	NCOA1_620_643	17-b-Estradiol	-5.0	2408
174021601	A11	NCOA1_677_700	17-b-Estradiol	-12.0	5521
174021601	E11	NCOA1_677_700	17-b-Estradiol	-12.0	4926
174021601	A10	NCOA1_677_700	17-b-Estradiol	-11.3	4716
174021601	E10	NCOA1_677_700	17-b-Estradiol	-11.3	4289
174021601	A09	NCOA1_677_700	17-b-Estradiol	-10.6	6939
174021601	E09	NCOA1_677_700	17-b-Estradiol	-10.6	5147
174021601	A08	NCOA1_677_700	17-b-Estradiol	-9.9	7188
174021601	E08	NCOA1_677_700	17-b-Estradiol	-9.9	7483
174021601	A07	NCOA1_677_700	17-b-Estradiol	-9.2	14272
174021601	E07	NCOA1_677_700	17-b-Estradiol	-9.2	15540
174021601	A06	NCOA1_677_700	17-b-Estradiol	-8.5	16547
174021601	A05	NCOA1_677_700	17-b-Estradiol	-7.8	17751
174021601	E05	NCOA1_677_700	17-b-Estradiol	-7.8	17087
174021601	A04	NCOA1_677_700	17-b-Estradiol	-7.1	16405
174021601	E04	NCOA1_677_700	17-b-Estradiol	-7.1	14536
174021601	A03	NCOA1_677_700	17-b-Estradiol	-6.4	19596
174021601	E03	NCOA1_677_700	17-b-Estradiol	-6.4	15671
174021601	A02	NCOA1_677_700	17-b-Estradiol	-5.7	13298
174021601	E02	NCOA1_677_700	17-b-Estradiol	-5.7	18039
174021601	A01	NCOA1_677_700	17-b-Estradiol	-5.0	16217
174021601	E01	NCOA1_677_700	17-b-Estradiol	-5.0	15225
174021601	A11	NCOA1_737_759	17-b-Estradiol	-12.0	420
174021601	E11	NCOA1_737_759	17-b-Estradiol	-12.0	297
174021601	A10	NCOA1_737_759	17-b-Estradiol	-11.3	370
174021601	E10	NCOA1_737_759	17-b-Estradiol	-11.3	320
174021601	A09	NCOA1_737_759	17-b-Estradiol	-10.6	498
174021601	E09	NCOA1_737_759	17-b-Estradiol	-10.6	400
174021601	A08	NCOA1_737_759	17-b-Estradiol	-9.9	788
174021601	E08	NCOA1_737_759	17-b-Estradiol	-9.9	629
174021601	A07	NCOA1_737_759	17-b-Estradiol	-9.2	1888
174021601	E07	NCOA1_737_759	17-b-Estradiol	-9.2	1720
174021601	A06	NCOA1_737_759	17-b-Estradiol	-8.5	2024
174021601	A05	NCOA1_737_759	17-b-Estradiol	-7.8	1807
174021601	E05	NCOA1_737_759	17-b-Estradiol	-7.8	2105
174021601	A04	NCOA1_737_759	17-b-Estradiol	-7.1	2005
174021601	E04	NCOA1_737_759	17-b-Estradiol	-7.1	1462
174021601	A03	NCOA1_737_759	17-b-Estradiol	-6.4	2247
174021601	E03	NCOA1_737_759	17-b-Estradiol	-6.4	1768
174021601	A02	NCOA1_737_759	17-b-Estradiol	-5.7	1484
174021601	E02	NCOA1_737_759	17-b-Estradiol	-5.7	2364
174021601	A01	NCOA1_737_759	17-b-Estradiol	-5.0	2177
174021601	E01	NCOA1_737_759	17-b-Estradiol	-5.0	1718
174021601	A11	NCOA2_628_651	17-b-Estradiol	-12.0	2688
174021601	E11	NCOA2_628_651	17-b-Estradiol	-12.0	2311
174021601	A10	NCOA2_628_651	17-b-Estradiol	-11.3	2715
174021601	E10	NCOA2_628_651	17-b-Estradiol	-11.3	2180
174021601	A09	NCOA2_628_651	17-b-Estradiol	-10.6	3270
174021601	E09	NCOA2_628_651	17-b-Estradiol	-10.6	2928
174021601	A08	NCOA2_628_651	17-b-Estradiol	-9.9	4876
174021601	E08	NCOA2_628_651	17-b-Estradiol	-9.9	4191
174021601	A07	NCOA2_628_651	17-b-Estradiol	-9.2	10562
174021601	E07	NCOA2_628_651	17-b-Estradiol	-9.2	11032
174021601	A06	NCOA2_628_651	17-b-Estradiol	-8.5	11557
174021601	A05	NCOA2_628_651	17-b-Estradiol	-7.8	13337
174021601	E05	NCOA2_628_651	17-b-Estradiol	-7.8	14036
174021601	A04	NCOA2_628_651	17-b-Estradiol	-7.1	11158
174021601	E04	NCOA2_628_651	17-b-Estradiol	-7.1	11189
174021601	A03	NCOA2_628_651	17-b-Estradiol	-6.4	15520
174021601	E03	NCOA2_628_651	17-b-Estradiol	-6.4	12598
174021601	A02	NCOA2_628_651	17-b-Estradiol	-5.7	8929
174021601	E02	NCOA2_628_651	17-b-Estradiol	-5.7	14282
174021601	A01	NCOA2_628_651	17-b-Estradiol	-5.0	13063
174021601	E01	NCOA2_628_651	17-b-Estradiol	-5.0	12665
174021601	A11	NCOA2_677_700	17-b-Estradiol	-12.0	2853
174021601	E11	NCOA2_677_700	17-b-Estradiol	-12.0	3058
174021601	A10	NCOA2_677_700	17-b-Estradiol	-11.3	3129
174021601	E10	NCOA2_677_700	17-b-Estradiol	-11.3	2672
174021601	A09	NCOA2_677_700	17-b-Estradiol	-10.6	4140
174021601	E09	NCOA2_677_700	17-b-Estradiol	-10.6	3341
174021601	A08	NCOA2_677_700	17-b-Estradiol	-9.9	4636
174021601	E08	NCOA2_677_700	17-b-Estradiol	-9.9	4201
174021601	A07	NCOA2_677_700	17-b-Estradiol	-9.2	9996
174021601	E07	NCOA2_677_700	17-b-Estradiol	-9.2	10700
174021601	A06	NCOA2_677_700	17-b-Estradiol	-8.5	11235
174021601	A05	NCOA2_677_700	17-b-Estradiol	-7.8	11316
174021601	E05	NCOA2_677_700	17-b-Estradiol	-7.8	12869
174021601	A04	NCOA2_677_700	17-b-Estradiol	-7.1	10368
174021601	E04	NCOA2_677_700	17-b-Estradiol	-7.1	11187
174021601	A03	NCOA2_677_700	17-b-Estradiol	-6.4	13772
174021601	E03	NCOA2_677_700	17-b-Estradiol	-6.4	11124
174021601	A02	NCOA2_677_700	17-b-Estradiol	-5.7	6835
174021601	E02	NCOA2_677_700	17-b-Estradiol	-5.7	13584
174021601	A01	NCOA2_677_700	17-b-Estradiol	-5.0	12239
174021601	E01	NCOA2_677_700	17-b-Estradiol	-5.0	11519
174021601	A11	NCOA2_733_755	17-b-Estradiol	-12.0	633
174021601	E11	NCOA2_733_755	17-b-Estradiol	-12.0	682
174021601	A10	NCOA2_733_755	17-b-Estradiol	-11.3	933
174021601	E10	NCOA2_733_755	17-b-Estradiol	-11.3	666
174021601	A09	NCOA2_733_755	17-b-Estradiol	-10.6	1020
174021601	E09	NCOA2_733_755	17-b-Estradiol	-10.6	801
174021601	A08	NCOA2_733_755	17-b-Estradiol	-9.9	1236
174021601	E08	NCOA2_733_755	17-b-Estradiol	-9.9	1016
174021601	A07	NCOA2_733_755	17-b-Estradiol	-9.2	3120
174021601	E07	NCOA2_733_755	17-b-Estradiol	-9.2	2920
174021601	A06	NCOA2_733_755	17-b-Estradiol	-8.5	4110
174021601	A05	NCOA2_733_755	17-b-Estradiol	-7.8	3055
174021601	E05	NCOA2_733_755	17-b-Estradiol	-7.8	3498
174021601	A04	NCOA2_733_755	17-b-Estradiol	-7.1	4369
174021601	E04	NCOA2_733_755	17-b-Estradiol	-7.1	2780
174021601	A03	NCOA2_733_755	17-b-Estradiol	-6.4	3461
174021601	E03	NCOA2_733_755	17-b-Estradiol	-6.4	3103
174021601	A02	NCOA2_733_755	17-b-Estradiol	-5.7	3218
174021601	E02	NCOA2_733_755	17-b-Estradiol	-5.7	4687
174021601	A01	NCOA2_733_755	17-b-Estradiol	-5.0	3775
174021601	E01	NCOA2_733_755	17-b-Estradiol	-5.0	3523
174021601	A11	NCOA2_866_888	17-b-Estradiol	-12.0	142
174021601	E11	NCOA2_866_888	17-b-Estradiol	-12.0	89
174021601	A10	NCOA2_866_888	17-b-Estradiol	-11.3	127
174021601	E10	NCOA2_866_888	17-b-Estradiol	-11.3	94
174021601	A09	NCOA2_866_888	17-b-Estradiol	-10.6	5
174021601	E09	NCOA2_866_888	17-b-Estradiol	-10.6	85
174021601	A08	NCOA2_866_888	17-b-Estradiol	-9.9	105
174021601	E08	NCOA2_866_888	17-b-Estradiol	-9.9	109
174021601	A07	NCOA2_866_888	17-b-Estradiol	-9.2	92
174021601	E07	NCOA2_866_888	17-b-Estradiol	-9.2	83
174021601	A06	NCOA2_866_888	17-b-Estradiol	-8.5	41
174021601	A05	NCOA2_866_888	17-b-Estradiol	-7.8	113
174021601	E05	NCOA2_866_888	17-b-Estradiol	-7.8	73
174021601	A04	NCOA2_866_888	17-b-Estradiol	-7.1	20
174021601	E04	NCOA2_866_888	17-b-Estradiol	-7.1	80
174021601	A03	NCOA2_866_888	17-b-Estradiol	-6.4	115
174021601	E03	NCOA2_866_888	17-b-Estradiol	-6.4	23
174021601	A02	NCOA2_866_888	17-b-Estradiol	-5.7	2
174021601	E02	NCOA2_866_888	17-b-Estradiol	-5.7	85
174021601	A01	NCOA2_866_888	17-b-Estradiol	-5.0	67
174021601	E01	NCOA2_866_888	17-b-Estradiol	-5.0	103
174021601	A11	NCOA3_104_123_N-KKK	17-b-Estradiol	-12.0	251
174021601	E11	NCOA3_104_123_N-KKK	17-b-Estradiol	-12.0	205
174021601	A10	NCOA3_104_123_N-KKK	17-b-Estradiol	-11.3	247
174021601	E10	NCOA3_104_123_N-KKK	17-b-Estradiol	-11.3	210
174021601	A09	NCOA3_104_123_N-KKK	17-b-Estradiol	-10.6	129
174021601	E09	NCOA3_104_123_N-KKK	17-b-Estradiol	-10.6	257
174021601	A08	NCOA3_104_123_N-KKK	17-b-Estradiol	-9.9	284
174021601	E08	NCOA3_104_123_N-KKK	17-b-Estradiol	-9.9	244
174021601	A07	NCOA3_104_123_N-KKK	17-b-Estradiol	-9.2	294
174021601	E07	NCOA3_104_123_N-KKK	17-b-Estradiol	-9.2	250
174021601	A06	NCOA3_104_123_N-KKK	17-b-Estradiol	-8.5	324
174021601	A05	NCOA3_104_123_N-KKK	17-b-Estradiol	-7.8	353
174021601	E05	NCOA3_104_123_N-KKK	17-b-Estradiol	-7.8	312
174021601	A04	NCOA3_104_123_N-KKK	17-b-Estradiol	-7.1	229
174021601	E04	NCOA3_104_123_N-KKK	17-b-Estradiol	-7.1	313
174021601	A03	NCOA3_104_123_N-KKK	17-b-Estradiol	-6.4	294
174021601	E03	NCOA3_104_123_N-KKK	17-b-Estradiol	-6.4	300
174021601	A02	NCOA3_104_123_N-KKK	17-b-Estradiol	-5.7	195
174021601	E02	NCOA3_104_123_N-KKK	17-b-Estradiol	-5.7	328
174021601	A01	NCOA3_104_123_N-KKK	17-b-Estradiol	-5.0	308
174021601	E01	NCOA3_104_123_N-KKK	17-b-Estradiol	-5.0	304
174021601	A11	NCOA3_609_631	17-b-Estradiol	-12.0	552
174021601	E11	NCOA3_609_631	17-b-Estradiol	-12.0	541
174021601	A10	NCOA3_609_631	17-b-Estradiol	-11.3	735
174021601	E10	NCOA3_609_631	17-b-Estradiol	-11.3	648
174021601	A09	NCOA3_609_631	17-b-Estradiol	-10.6	675
174021601	E09	NCOA3_609_631	17-b-Estradiol	-10.6	886
174021601	A08	NCOA3_609_631	17-b-Estradiol	-9.9	1874
174021601	E08	NCOA3_609_631	17-b-Estradiol	-9.9	1208
174021601	A07	NCOA3_609_631	17-b-Estradiol	-9.2	2451
174021601	E07	NCOA3_609_631	17-b-Estradiol	-9.2	2814
174021601	A06	NCOA3_609_631	17-b-Estradiol	-8.5	3459
174021601	A05	NCOA3_609_631	17-b-Estradiol	-7.8	3350
174021601	E05	NCOA3_609_631	17-b-Estradiol	-7.8	3914
174021601	A04	NCOA3_609_631	17-b-Estradiol	-7.1	5560
174021601	E04	NCOA3_609_631	17-b-Estradiol	-7.1	3151
174021601	A03	NCOA3_609_631	17-b-Estradiol	-6.4	3299
174021601	E03	NCOA3_609_631	17-b-Estradiol	-6.4	3219
174021601	A02	NCOA3_609_631	17-b-Estradiol	-5.7	7521
174021601	E02	NCOA3_609_631	17-b-Estradiol	-5.7	4935
174021601	A01	NCOA3_609_631	17-b-Estradiol	-5.0	3039
174021601	E01	NCOA3_609_631	17-b-Estradiol	-5.0	3570
174021601	A11	NCOA3_609_631_C627S	17-b-Estradiol	-12.0	2281
174021601	E11	NCOA3_609_631_C627S	17-b-Estradiol	-12.0	3281
174021601	A10	NCOA3_609_631_C627S	17-b-Estradiol	-11.3	4148
174021601	E10	NCOA3_609_631_C627S	17-b-Estradiol	-11.3	3357
174021601	A09	NCOA3_609_631_C627S	17-b-Estradiol	-10.6	5191
174021601	E09	NCOA3_609_631_C627S	17-b-Estradiol	-10.6	4127
174021601	A08	NCOA3_609_631_C627S	17-b-Estradiol	-9.9	6481
174021601	E08	NCOA3_609_631_C627S	17-b-Estradiol	-9.9	5693
174021601	A07	NCOA3_609_631_C627S	17-b-Estradiol	-9.2	13342
174021601	E07	NCOA3_609_631_C627S	17-b-Estradiol	-9.2	11952
174021601	A06	NCOA3_609_631_C627S	17-b-Estradiol	-8.5	15373
174021601	A05	NCOA3_609_631_C627S	17-b-Estradiol	-7.8	14945
174021601	E05	NCOA3_609_631_C627S	17-b-Estradiol	-7.8	15951
174021601	A04	NCOA3_609_631_C627S	17-b-Estradiol	-7.1	17643
174021601	E04	NCOA3_609_631_C627S	17-b-Estradiol	-7.1	14522
174021601	A03	NCOA3_609_631_C627S	17-b-Estradiol	-6.4	16812
174021601	E03	NCOA3_609_631_C627S	17-b-Estradiol	-6.4	14576
174021601	A02	NCOA3_609_631_C627S	17-b-Estradiol	-5.7	15968
174021601	E02	NCOA3_609_631_C627S	17-b-Estradiol	-5.7	16564
174021601	A01	NCOA3_609_631_C627S	17-b-Estradiol	-5.0	14236
174021601	E01	NCOA3_609_631_C627S	17-b-Estradiol	-5.0	16272
174021601	A11	NCOA3_673_695	17-b-Estradiol	-12.0	1401
174021601	E11	NCOA3_673_695	17-b-Estradiol	-12.0	2200
174021601	A10	NCOA3_673_695	17-b-Estradiol	-11.3	2059
174021601	E10	NCOA3_673_695	17-b-Estradiol	-11.3	1457
174021601	A09	NCOA3_673_695	17-b-Estradiol	-10.6	2681
174021601	E09	NCOA3_673_695	17-b-Estradiol	-10.6	1899
174021601	A08	NCOA3_673_695	17-b-Estradiol	-9.9	2422
174021601	E08	NCOA3_673_695	17-b-Estradiol	-9.9	2339
174021601	A07	NCOA3_673_695	17-b-Estradiol	-9.2	5740
174021601	E07	NCOA3_673_695	17-b-Estradiol	-9.2	5607
174021601	A06	NCOA3_673_695	17-b-Estradiol	-8.5	6153
174021601	A05	NCOA3_673_695	17-b-Estradiol	-7.8	5796
174021601	E05	NCOA3_673_695	17-b-Estradiol	-7.8	7593
174021601	A04	NCOA3_673_695	17-b-Estradiol	-7.1	6152
174021601	E04	NCOA3_673_695	17-b-Estradiol	-7.1	6103
174021601	A03	NCOA3_673_695	17-b-Estradiol	-6.4	8086
174021601	E03	NCOA3_673_695	17-b-Estradiol	-6.4	6914
174021601	A02	NCOA3_673_695	17-b-Estradiol	-5.7	4118
174021601	E02	NCOA3_673_695	17-b-Estradiol	-5.7	7290
174021601	A01	NCOA3_673_695	17-b-Estradiol	-5.0	6440
174021601	E01	NCOA3_673_695	17-b-Estradiol	-5.0	5388
174021601	A11	NCOA3_725_747	17-b-Estradiol	-12.0	1438
174021601	E11	NCOA3_725_747	17-b-Estradiol	-12.0	1365
174021601	A10	NCOA3_725_747	17-b-Estradiol	-11.3	1308
174021601	E10	NCOA3_725_747	17-b-Estradiol	-11.3	1311
174021601	A09	NCOA3_725_747	17-b-Estradiol	-10.6	1836
174021601	E09	NCOA3_725_747	17-b-Estradiol	-10.6	1393
174021601	A08	NCOA3_725_747	17-b-Estradiol	-9.9	2680
174021601	E08	NCOA3_725_747	17-b-Estradiol	-9.9	2132
174021601	A07	NCOA3_725_747	17-b-Estradiol	-9.2	5673
174021601	E07	NCOA3_725_747	17-b-Estradiol	-9.2	5674
174021601	A06	NCOA3_725_747	17-b-Estradiol	-8.5	7598
174021601	A05	NCOA3_725_747	17-b-Estradiol	-7.8	7013
174021601	E05	NCOA3_725_747	17-b-Estradiol	-7.8	8194
174021601	A04	NCOA3_725_747	17-b-Estradiol	-7.1	7004
174021601	E04	NCOA3_725_747	17-b-Estradiol	-7.1	6526
174021601	A03	NCOA3_725_747	17-b-Estradiol	-6.4	7734
174021601	E03	NCOA3_725_747	17-b-Estradiol	-6.4	6965
174021601	A02	NCOA3_725_747	17-b-Estradiol	-5.7	4365
174021601	E02	NCOA3_725_747	17-b-Estradiol	-5.7	7458
174021601	A01	NCOA3_725_747	17-b-Estradiol	-5.0	6709
174021601	E01	NCOA3_725_747	17-b-Estradiol	-5.0	7504
174021601	A11	NCOA3_MOUSE_1029_1051	17-b-Estradiol	-12.0	40
174021601	E11	NCOA3_MOUSE_1029_1051	17-b-Estradiol	-12.0	53
174021601	A10	NCOA3_MOUSE_1029_1051	17-b-Estradiol	-11.3	63
174021601	E10	NCOA3_MOUSE_1029_1051	17-b-Estradiol	-11.3	47
174021601	A09	NCOA3_MOUSE_1029_1051	17-b-Estradiol	-10.6	21
174021601	E09	NCOA3_MOUSE_1029_1051	17-b-Estradiol	-10.6	61
174021601	A08	NCOA3_MOUSE_1029_1051	17-b-Estradiol	-9.9	93
174021601	E08	NCOA3_MOUSE_1029_1051	17-b-Estradiol	-9.9	60
174021601	A07	NCOA3_MOUSE_1029_1051	17-b-Estradiol	-9.2	45
174021601	E07	NCOA3_MOUSE_1029_1051	17-b-Estradiol	-9.2	57
174021601	A06	NCOA3_MOUSE_1029_1051	17-b-Estradiol	-8.5	47
174021601	A05	NCOA3_MOUSE_1029_1051	17-b-Estradiol	-7.8	39
174021601	E05	NCOA3_MOUSE_1029_1051	17-b-Estradiol	-7.8	62
174021601	A04	NCOA3_MOUSE_1029_1051	17-b-Estradiol	-7.1	37
174021601	E04	NCOA3_MOUSE_1029_1051	17-b-Estradiol	-7.1	49
174021601	A03	NCOA3_MOUSE_1029_1051	17-b-Estradiol	-6.4	71
174021601	E03	NCOA3_MOUSE_1029_1051	17-b-Estradiol	-6.4	48
174021601	A02	NCOA3_MOUSE_1029_1051	17-b-Estradiol	-5.7	10
174021601	E02	NCOA3_MOUSE_1029_1051	17-b-Estradiol	-5.7	59
174021601	A01	NCOA3_MOUSE_1029_1051	17-b-Estradiol	-5.0	85
174021601	E01	NCOA3_MOUSE_1029_1051	17-b-Estradiol	-5.0	61
174021601	A11	NCOA4_315_337	17-b-Estradiol	-12.0	188
174021601	E11	NCOA4_315_337	17-b-Estradiol	-12.0	132
174021601	A10	NCOA4_315_337	17-b-Estradiol	-11.3	123
174021601	E10	NCOA4_315_337	17-b-Estradiol	-11.3	131
174021601	A09	NCOA4_315_337	17-b-Estradiol	-10.6	141
174021601	E09	NCOA4_315_337	17-b-Estradiol	-10.6	120
174021601	A08	NCOA4_315_337	17-b-Estradiol	-9.9	152
174021601	E08	NCOA4_315_337	17-b-Estradiol	-9.9	120
174021601	A07	NCOA4_315_337	17-b-Estradiol	-9.2	142
174021601	E07	NCOA4_315_337	17-b-Estradiol	-9.2	107
174021601	A06	NCOA4_315_337	17-b-Estradiol	-8.5	125
174021601	A05	NCOA4_315_337	17-b-Estradiol	-7.8	128
174021601	E05	NCOA4_315_337	17-b-Estradiol	-7.8	130
174021601	A04	NCOA4_315_337	17-b-Estradiol	-7.1	80
174021601	E04	NCOA4_315_337	17-b-Estradiol	-7.1	104
174021601	A03	NCOA4_315_337	17-b-Estradiol	-6.4	137
174021601	E03	NCOA4_315_337	17-b-Estradiol	-6.4	116
174021601	A02	NCOA4_315_337	17-b-Estradiol	-5.7	45
174021601	E02	NCOA4_315_337	17-b-Estradiol	-5.7	138
174021601	A01	NCOA4_315_337	17-b-Estradiol	-5.0	113
174021601	E01	NCOA4_315_337	17-b-Estradiol	-5.0	130
174021601	A11	NCOA4_79_101_C101S	17-b-Estradiol	-12.0	659
174021601	E11	NCOA4_79_101_C101S	17-b-Estradiol	-12.0	666
174021601	A10	NCOA4_79_101_C101S	17-b-Estradiol	-11.3	745
174021601	E10	NCOA4_79_101_C101S	17-b-Estradiol	-11.3	511
174021601	A09	NCOA4_79_101_C101S	17-b-Estradiol	-10.6	822
174021601	E09	NCOA4_79_101_C101S	17-b-Estradiol	-10.6	568
174021601	A08	NCOA4_79_101_C101S	17-b-Estradiol	-9.9	951
174021601	E08	NCOA4_79_101_C101S	17-b-Estradiol	-9.9	543
174021601	A07	NCOA4_79_101_C101S	17-b-Estradiol	-9.2	833
174021601	E07	NCOA4_79_101_C101S	17-b-Estradiol	-9.2	563
174021601	A06	NCOA4_79_101_C101S	17-b-Estradiol	-8.5	943
174021601	A05	NCOA4_79_101_C101S	17-b-Estradiol	-7.8	738
174021601	E05	NCOA4_79_101_C101S	17-b-Estradiol	-7.8	696
174021601	A04	NCOA4_79_101_C101S	17-b-Estradiol	-7.1	700
174021601	E04	NCOA4_79_101_C101S	17-b-Estradiol	-7.1	511
174021601	A03	NCOA4_79_101_C101S	17-b-Estradiol	-6.4	648
174021601	E03	NCOA4_79_101_C101S	17-b-Estradiol	-6.4	561
174021601	A02	NCOA4_79_101_C101S	17-b-Estradiol	-5.7	421
174021601	E02	NCOA4_79_101_C101S	17-b-Estradiol	-5.7	688
174021601	A01	NCOA4_79_101_C101S	17-b-Estradiol	-5.0	723
174021601	E01	NCOA4_79_101_C101S	17-b-Estradiol	-5.0	655
174021601	A11	NCOA6_1479_1501	17-b-Estradiol	-12.0	51
174021601	E11	NCOA6_1479_1501	17-b-Estradiol	-12.0	30
174021601	A10	NCOA6_1479_1501	17-b-Estradiol	-11.3	32
174021601	E10	NCOA6_1479_1501	17-b-Estradiol	-11.3	55
174021601	A09	NCOA6_1479_1501	17-b-Estradiol	-10.6	1
174021601	E09	NCOA6_1479_1501	17-b-Estradiol	-10.6	43
174021601	A08	NCOA6_1479_1501	17-b-Estradiol	-9.9	106
174021601	E08	NCOA6_1479_1501	17-b-Estradiol	-9.9	82
174021601	A07	NCOA6_1479_1501	17-b-Estradiol	-9.2	130
174021601	E07	NCOA6_1479_1501	17-b-Estradiol	-9.2	104
174021601	A06	NCOA6_1479_1501	17-b-Estradiol	-8.5	143
174021601	A05	NCOA6_1479_1501	17-b-Estradiol	-7.8	172
174021601	E05	NCOA6_1479_1501	17-b-Estradiol	-7.8	107
174021601	A04	NCOA6_1479_1501	17-b-Estradiol	-7.1	103
174021601	E04	NCOA6_1479_1501	17-b-Estradiol	-7.1	168
174021601	A03	NCOA6_1479_1501	17-b-Estradiol	-6.4	190
174021601	E03	NCOA6_1479_1501	17-b-Estradiol	-6.4	137
174021601	A02	NCOA6_1479_1501	17-b-Estradiol	-5.7	102
174021601	E02	NCOA6_1479_1501	17-b-Estradiol	-5.7	166
174021601	A01	NCOA6_1479_1501	17-b-Estradiol	-5.0	166
174021601	E01	NCOA6_1479_1501	17-b-Estradiol	-5.0	132
174021601	A11	NCOA6_875_897	17-b-Estradiol	-12.0	207
174021601	E11	NCOA6_875_897	17-b-Estradiol	-12.0	210
174021601	A10	NCOA6_875_897	17-b-Estradiol	-11.3	356
174021601	E10	NCOA6_875_897	17-b-Estradiol	-11.3	189
174021601	A09	NCOA6_875_897	17-b-Estradiol	-10.6	437
174021601	E09	NCOA6_875_897	17-b-Estradiol	-10.6	206
174021601	A08	NCOA6_875_897	17-b-Estradiol	-9.9	404
174021601	E08	NCOA6_875_897	17-b-Estradiol	-9.9	364
174021601	A07	NCOA6_875_897	17-b-Estradiol	-9.2	768
174021601	E07	NCOA6_875_897	17-b-Estradiol	-9.2	484
174021601	A06	NCOA6_875_897	17-b-Estradiol	-8.5	1202
174021601	A05	NCOA6_875_897	17-b-Estradiol	-7.8	1088
174021601	E05	NCOA6_875_897	17-b-Estradiol	-7.8	862
174021601	A04	NCOA6_875_897	17-b-Estradiol	-7.1	799
174021601	E04	NCOA6_875_897	17-b-Estradiol	-7.1	869
174021601	A03	NCOA6_875_897	17-b-Estradiol	-6.4	1230
174021601	E03	NCOA6_875_897	17-b-Estradiol	-6.4	924
174021601	A02	NCOA6_875_897	17-b-Estradiol	-5.7	602
174021601	E02	NCOA6_875_897	17-b-Estradiol	-5.7	1155
174021601	A01	NCOA6_875_897	17-b-Estradiol	-5.0	1154
174021601	E01	NCOA6_875_897	17-b-Estradiol	-5.0	888
174021601	A11	NCOR1_1925_1946	17-b-Estradiol	-12.0	73
174021601	E11	NCOR1_1925_1946	17-b-Estradiol	-12.0	49
174021601	A10	NCOR1_1925_1946	17-b-Estradiol	-11.3	51
174021601	E10	NCOR1_1925_1946	17-b-Estradiol	-11.3	44
174021601	A09	NCOR1_1925_1946	17-b-Estradiol	-10.6	99
174021601	E09	NCOR1_1925_1946	17-b-Estradiol	-10.6	44
174021601	A08	NCOR1_1925_1946	17-b-Estradiol	-9.9	95
174021601	E08	NCOR1_1925_1946	17-b-Estradiol	-9.9	41
174021601	A07	NCOR1_1925_1946	17-b-Estradiol	-9.2	28
174021601	E07	NCOR1_1925_1946	17-b-Estradiol	-9.2	42
174021601	A06	NCOR1_1925_1946	17-b-Estradiol	-8.5	517
174021601	A05	NCOR1_1925_1946	17-b-Estradiol	-7.8	43
174021601	E05	NCOR1_1925_1946	17-b-Estradiol	-7.8	41
174021601	A04	NCOR1_1925_1946	17-b-Estradiol	-7.1	28
174021601	E04	NCOR1_1925_1946	17-b-Estradiol	-7.1	31
174021601	A03	NCOR1_1925_1946	17-b-Estradiol	-6.4	44
174021601	E03	NCOR1_1925_1946	17-b-Estradiol	-6.4	54
174021601	A02	NCOR1_1925_1946	17-b-Estradiol	-5.7	1
174021601	E02	NCOR1_1925_1946	17-b-Estradiol	-5.7	77
174021601	A01	NCOR1_1925_1946	17-b-Estradiol	-5.0	36
174021601	E01	NCOR1_1925_1946	17-b-Estradiol	-5.0	53
174021601	A11	NCOR1_2039_2061	17-b-Estradiol	-12.0	151
174021601	E11	NCOR1_2039_2061	17-b-Estradiol	-12.0	131
174021601	A10	NCOR1_2039_2061	17-b-Estradiol	-11.3	110
174021601	E10	NCOR1_2039_2061	17-b-Estradiol	-11.3	99
174021601	A09	NCOR1_2039_2061	17-b-Estradiol	-10.6	118
174021601	E09	NCOR1_2039_2061	17-b-Estradiol	-10.6	115
174021601	A08	NCOR1_2039_2061	17-b-Estradiol	-9.9	105
174021601	E08	NCOR1_2039_2061	17-b-Estradiol	-9.9	68
174021601	A07	NCOR1_2039_2061	17-b-Estradiol	-9.2	106
174021601	E07	NCOR1_2039_2061	17-b-Estradiol	-9.2	119
174021601	A06	NCOR1_2039_2061	17-b-Estradiol	-8.5	97
174021601	A05	NCOR1_2039_2061	17-b-Estradiol	-7.8	122
174021601	E05	NCOR1_2039_2061	17-b-Estradiol	-7.8	92
174021601	A04	NCOR1_2039_2061	17-b-Estradiol	-7.1	65
174021601	E04	NCOR1_2039_2061	17-b-Estradiol	-7.1	90
174021601	A03	NCOR1_2039_2061	17-b-Estradiol	-6.4	101
174021601	E03	NCOR1_2039_2061	17-b-Estradiol	-6.4	95
174021601	A02	NCOR1_2039_2061	17-b-Estradiol	-5.7	24
174021601	E02	NCOR1_2039_2061	17-b-Estradiol	-5.7	64
174021601	A01	NCOR1_2039_2061	17-b-Estradiol	-5.0	92
174021601	E01	NCOR1_2039_2061	17-b-Estradiol	-5.0	140
174021601	A11	NCOR1_2039_2061_C2056S	17-b-Estradiol	-12.0	180
174021601	E11	NCOR1_2039_2061_C2056S	17-b-Estradiol	-12.0	135
174021601	A10	NCOR1_2039_2061_C2056S	17-b-Estradiol	-11.3	137
174021601	E10	NCOR1_2039_2061_C2056S	17-b-Estradiol	-11.3	140
174021601	A09	NCOR1_2039_2061_C2056S	17-b-Estradiol	-10.6	173
174021601	E09	NCOR1_2039_2061_C2056S	17-b-Estradiol	-10.6	148
174021601	A08	NCOR1_2039_2061_C2056S	17-b-Estradiol	-9.9	134
174021601	E08	NCOR1_2039_2061_C2056S	17-b-Estradiol	-9.9	115
174021601	A07	NCOR1_2039_2061_C2056S	17-b-Estradiol	-9.2	70
174021601	E07	NCOR1_2039_2061_C2056S	17-b-Estradiol	-9.2	76
174021601	A06	NCOR1_2039_2061_C2056S	17-b-Estradiol	-8.5	68
174021601	A05	NCOR1_2039_2061_C2056S	17-b-Estradiol	-7.8	90
174021601	E05	NCOR1_2039_2061_C2056S	17-b-Estradiol	-7.8	73
174021601	A04	NCOR1_2039_2061_C2056S	17-b-Estradiol	-7.1	66
174021601	E04	NCOR1_2039_2061_C2056S	17-b-Estradiol	-7.1	64
174021601	A03	NCOR1_2039_2061_C2056S	17-b-Estradiol	-6.4	76
174021601	E03	NCOR1_2039_2061_C2056S	17-b-Estradiol	-6.4	74
174021601	A02	NCOR1_2039_2061_C2056S	17-b-Estradiol	-5.7	1
174021601	E02	NCOR1_2039_2061_C2056S	17-b-Estradiol	-5.7	50
174021601	A01	NCOR1_2039_2061_C2056S	17-b-Estradiol	-5.0	79
174021601	E01	NCOR1_2039_2061_C2056S	17-b-Estradiol	-5.0	69
174021601	A11	NCOR1_2251_2273	17-b-Estradiol	-12.0	137
174021601	E11	NCOR1_2251_2273	17-b-Estradiol	-12.0	62
174021601	A10	NCOR1_2251_2273	17-b-Estradiol	-11.3	75
174021601	E10	NCOR1_2251_2273	17-b-Estradiol	-11.3	122
174021601	A09	NCOR1_2251_2273	17-b-Estradiol	-10.6	61
174021601	E09	NCOR1_2251_2273	17-b-Estradiol	-10.6	94
174021601	A08	NCOR1_2251_2273	17-b-Estradiol	-9.9	99
174021601	E08	NCOR1_2251_2273	17-b-Estradiol	-9.9	101
174021601	A07	NCOR1_2251_2273	17-b-Estradiol	-9.2	76
174021601	E07	NCOR1_2251_2273	17-b-Estradiol	-9.2	56
174021601	A06	NCOR1_2251_2273	17-b-Estradiol	-8.5	64
174021601	A05	NCOR1_2251_2273	17-b-Estradiol	-7.8	77
174021601	E05	NCOR1_2251_2273	17-b-Estradiol	-7.8	74
174021601	A04	NCOR1_2251_2273	17-b-Estradiol	-7.1	62
174021601	E04	NCOR1_2251_2273	17-b-Estradiol	-7.1	83
174021601	A03	NCOR1_2251_2273	17-b-Estradiol	-6.4	62
174021601	E03	NCOR1_2251_2273	17-b-Estradiol	-6.4	60
174021601	A02	NCOR1_2251_2273	17-b-Estradiol	-5.7	9
174021601	E02	NCOR1_2251_2273	17-b-Estradiol	-5.7	51
174021601	A01	NCOR1_2251_2273	17-b-Estradiol	-5.0	47
174021601	E01	NCOR1_2251_2273	17-b-Estradiol	-5.0	83
174021601	A11	NCOR1_2376_2398	17-b-Estradiol	-12.0	65
174021601	E11	NCOR1_2376_2398	17-b-Estradiol	-12.0	16
174021601	A10	NCOR1_2376_2398	17-b-Estradiol	-11.3	32
174021601	E10	NCOR1_2376_2398	17-b-Estradiol	-11.3	31
174021601	A09	NCOR1_2376_2398	17-b-Estradiol	-10.6	26
174021601	E09	NCOR1_2376_2398	17-b-Estradiol	-10.6	46
174021601	A08	NCOR1_2376_2398	17-b-Estradiol	-9.9	69
174021601	E08	NCOR1_2376_2398	17-b-Estradiol	-9.9	39
174021601	A07	NCOR1_2376_2398	17-b-Estradiol	-9.2	1
174021601	E07	NCOR1_2376_2398	17-b-Estradiol	-9.2	11
174021601	A06	NCOR1_2376_2398	17-b-Estradiol	-8.5	30
174021601	A05	NCOR1_2376_2398	17-b-Estradiol	-7.8	77
174021601	E05	NCOR1_2376_2398	17-b-Estradiol	-7.8	45
174021601	A04	NCOR1_2376_2398	17-b-Estradiol	-7.1	34
174021601	E04	NCOR1_2376_2398	17-b-Estradiol	-7.1	86
174021601	A03	NCOR1_2376_2398	17-b-Estradiol	-6.4	86
174021601	E03	NCOR1_2376_2398	17-b-Estradiol	-6.4	32
174021601	A02	NCOR1_2376_2398	17-b-Estradiol	-5.7	22
174021601	E02	NCOR1_2376_2398	17-b-Estradiol	-5.7	89
174021601	A01	NCOR1_2376_2398	17-b-Estradiol	-5.0	61
174021601	E01	NCOR1_2376_2398	17-b-Estradiol	-5.0	135
174021601	A11	NCOR1_662_684_C662S	17-b-Estradiol	-12.0	310
174021601	E11	NCOR1_662_684_C662S	17-b-Estradiol	-12.0	242
174021601	A10	NCOR1_662_684_C662S	17-b-Estradiol	-11.3	228
174021601	E10	NCOR1_662_684_C662S	17-b-Estradiol	-11.3	275
174021601	A09	NCOR1_662_684_C662S	17-b-Estradiol	-10.6	287
174021601	E09	NCOR1_662_684_C662S	17-b-Estradiol	-10.6	238
174021601	A08	NCOR1_662_684_C662S	17-b-Estradiol	-9.9	342
174021601	E08	NCOR1_662_684_C662S	17-b-Estradiol	-9.9	267
174021601	A07	NCOR1_662_684_C662S	17-b-Estradiol	-9.2	256
174021601	E07	NCOR1_662_684_C662S	17-b-Estradiol	-9.2	861
174021601	A06	NCOR1_662_684_C662S	17-b-Estradiol	-8.5	337
174021601	A05	NCOR1_662_684_C662S	17-b-Estradiol	-7.8	330
174021601	E05	NCOR1_662_684_C662S	17-b-Estradiol	-7.8	295
174021601	A04	NCOR1_662_684_C662S	17-b-Estradiol	-7.1	186
174021601	E04	NCOR1_662_684_C662S	17-b-Estradiol	-7.1	344
174021601	A03	NCOR1_662_684_C662S	17-b-Estradiol	-6.4	335
174021601	E03	NCOR1_662_684_C662S	17-b-Estradiol	-6.4	271
174021601	A02	NCOR1_662_684_C662S	17-b-Estradiol	-5.7	43
174021601	E02	NCOR1_662_684_C662S	17-b-Estradiol	-5.7	238
174021601	A01	NCOR1_662_684_C662S	17-b-Estradiol	-5.0	278
174021601	E01	NCOR1_662_684_C662S	17-b-Estradiol	-5.0	321
174021601	A11	NCOR2_2123_2145	17-b-Estradiol	-12.0	161
174021601	E11	NCOR2_2123_2145	17-b-Estradiol	-12.0	119
174021601	A10	NCOR2_2123_2145	17-b-Estradiol	-11.3	119
174021601	E10	NCOR2_2123_2145	17-b-Estradiol	-11.3	100
174021601	A09	NCOR2_2123_2145	17-b-Estradiol	-10.6	129
174021601	E09	NCOR2_2123_2145	17-b-Estradiol	-10.6	148
174021601	A08	NCOR2_2123_2145	17-b-Estradiol	-9.9	136
174021601	E08	NCOR2_2123_2145	17-b-Estradiol	-9.9	106
174021601	A07	NCOR2_2123_2145	17-b-Estradiol	-9.2	99
174021601	E07	NCOR2_2123_2145	17-b-Estradiol	-9.2	111
174021601	A06	NCOR2_2123_2145	17-b-Estradiol	-8.5	63
174021601	A05	NCOR2_2123_2145	17-b-Estradiol	-7.8	129
174021601	E05	NCOR2_2123_2145	17-b-Estradiol	-7.8	129
174021601	A04	NCOR2_2123_2145	17-b-Estradiol	-7.1	95
174021601	E04	NCOR2_2123_2145	17-b-Estradiol	-7.1	127
174021601	A03	NCOR2_2123_2145	17-b-Estradiol	-6.4	109
174021601	E03	NCOR2_2123_2145	17-b-Estradiol	-6.4	86
174021601	A02	NCOR2_2123_2145	17-b-Estradiol	-5.7	24
174021601	E02	NCOR2_2123_2145	17-b-Estradiol	-5.7	219
174021601	A01	NCOR2_2123_2145	17-b-Estradiol	-5.0	105
174021601	E01	NCOR2_2123_2145	17-b-Estradiol	-5.0	120
174021601	A11	NCOR2_2330_2352	17-b-Estradiol	-12.0	112
174021601	E11	NCOR2_2330_2352	17-b-Estradiol	-12.0	78
174021601	A10	NCOR2_2330_2352	17-b-Estradiol	-11.3	55
174021601	E10	NCOR2_2330_2352	17-b-Estradiol	-11.3	90
174021601	A09	NCOR2_2330_2352	17-b-Estradiol	-10.6	120
174021601	E09	NCOR2_2330_2352	17-b-Estradiol	-10.6	90
174021601	A08	NCOR2_2330_2352	17-b-Estradiol	-9.9	96
174021601	E08	NCOR2_2330_2352	17-b-Estradiol	-9.9	78
174021601	A07	NCOR2_2330_2352	17-b-Estradiol	-9.2	81
174021601	E07	NCOR2_2330_2352	17-b-Estradiol	-9.2	112
174021601	A06	NCOR2_2330_2352	17-b-Estradiol	-8.5	37
174021601	A05	NCOR2_2330_2352	17-b-Estradiol	-7.8	84
174021601	E05	NCOR2_2330_2352	17-b-Estradiol	-7.8	51
174021601	A04	NCOR2_2330_2352	17-b-Estradiol	-7.1	52
174021601	E04	NCOR2_2330_2352	17-b-Estradiol	-7.1	95
174021601	A03	NCOR2_2330_2352	17-b-Estradiol	-6.4	103
174021601	E03	NCOR2_2330_2352	17-b-Estradiol	-6.4	91
174021601	A02	NCOR2_2330_2352	17-b-Estradiol	-5.7	2
174021601	E02	NCOR2_2330_2352	17-b-Estradiol	-5.7	72
174021601	A01	NCOR2_2330_2352	17-b-Estradiol	-5.0	83
174021601	E01	NCOR2_2330_2352	17-b-Estradiol	-5.0	101
174021601	A11	NCOR2_649_671_C649S	17-b-Estradiol	-12.0	246
174021601	E11	NCOR2_649_671_C649S	17-b-Estradiol	-12.0	211
174021601	A10	NCOR2_649_671_C649S	17-b-Estradiol	-11.3	252
174021601	E10	NCOR2_649_671_C649S	17-b-Estradiol	-11.3	186
174021601	A09	NCOR2_649_671_C649S	17-b-Estradiol	-10.6	306
174021601	E09	NCOR2_649_671_C649S	17-b-Estradiol	-10.6	184
174021601	A08	NCOR2_649_671_C649S	17-b-Estradiol	-9.9	177
174021601	E08	NCOR2_649_671_C649S	17-b-Estradiol	-9.9	202
174021601	A07	NCOR2_649_671_C649S	17-b-Estradiol	-9.2	190
174021601	E07	NCOR2_649_671_C649S	17-b-Estradiol	-9.2	210
174021601	A06	NCOR2_649_671_C649S	17-b-Estradiol	-8.5	206
174021601	A05	NCOR2_649_671_C649S	17-b-Estradiol	-7.8	217
174021601	E05	NCOR2_649_671_C649S	17-b-Estradiol	-7.8	193
174021601	A04	NCOR2_649_671_C649S	17-b-Estradiol	-7.1	121
174021601	E04	NCOR2_649_671_C649S	17-b-Estradiol	-7.1	161
174021601	A03	NCOR2_649_671_C649S	17-b-Estradiol	-6.4	210
174021601	E03	NCOR2_649_671_C649S	17-b-Estradiol	-6.4	189
174021601	A02	NCOR2_649_671_C649S	17-b-Estradiol	-5.7	40
174021601	E02	NCOR2_649_671_C649S	17-b-Estradiol	-5.7	214
174021601	A01	NCOR2_649_671_C649S	17-b-Estradiol	-5.0	139
174021601	E01	NCOR2_649_671_C649S	17-b-Estradiol	-5.0	240
174021601	A11	NELFB_328_350	17-b-Estradiol	-12.0	106
174021601	E11	NELFB_328_350	17-b-Estradiol	-12.0	92
174021601	A10	NELFB_328_350	17-b-Estradiol	-11.3	79
174021601	E10	NELFB_328_350	17-b-Estradiol	-11.3	121
174021601	A09	NELFB_328_350	17-b-Estradiol	-10.6	95
174021601	E09	NELFB_328_350	17-b-Estradiol	-10.6	105
174021601	A08	NELFB_328_350	17-b-Estradiol	-9.9	118
174021601	E08	NELFB_328_350	17-b-Estradiol	-9.9	87
174021601	A07	NELFB_328_350	17-b-Estradiol	-9.2	86
174021601	E07	NELFB_328_350	17-b-Estradiol	-9.2	80
174021601	A06	NELFB_328_350	17-b-Estradiol	-8.5	82
174021601	A05	NELFB_328_350	17-b-Estradiol	-7.8	105
174021601	E05	NELFB_328_350	17-b-Estradiol	-7.8	75
174021601	A04	NELFB_328_350	17-b-Estradiol	-7.1	68
174021601	E04	NELFB_328_350	17-b-Estradiol	-7.1	105
174021601	A03	NELFB_328_350	17-b-Estradiol	-6.4	88
174021601	E03	NELFB_328_350	17-b-Estradiol	-6.4	83
174021601	A02	NELFB_328_350	17-b-Estradiol	-5.7	69
174021601	E02	NELFB_328_350	17-b-Estradiol	-5.7	92
174021601	A01	NELFB_328_350	17-b-Estradiol	-5.0	61
174021601	E01	NELFB_328_350	17-b-Estradiol	-5.0	104
174021601	A11	NELFB_428_450	17-b-Estradiol	-12.0	241
174021601	E11	NELFB_428_450	17-b-Estradiol	-12.0	188
174021601	A10	NELFB_428_450	17-b-Estradiol	-11.3	219
174021601	E10	NELFB_428_450	17-b-Estradiol	-11.3	191
174021601	A09	NELFB_428_450	17-b-Estradiol	-10.6	228
174021601	E09	NELFB_428_450	17-b-Estradiol	-10.6	183
174021601	A08	NELFB_428_450	17-b-Estradiol	-9.9	255
174021601	E08	NELFB_428_450	17-b-Estradiol	-9.9	201
174021601	A07	NELFB_428_450	17-b-Estradiol	-9.2	306
174021601	E07	NELFB_428_450	17-b-Estradiol	-9.2	306
174021601	A06	NELFB_428_450	17-b-Estradiol	-8.5	269
174021601	A05	NELFB_428_450	17-b-Estradiol	-7.8	359
174021601	E05	NELFB_428_450	17-b-Estradiol	-7.8	395
174021601	A04	NELFB_428_450	17-b-Estradiol	-7.1	197
174021601	E04	NELFB_428_450	17-b-Estradiol	-7.1	331
174021601	A03	NELFB_428_450	17-b-Estradiol	-6.4	357
174021601	E03	NELFB_428_450	17-b-Estradiol	-6.4	270
174021601	A02	NELFB_428_450	17-b-Estradiol	-5.7	91
174021601	E02	NELFB_428_450	17-b-Estradiol	-5.7	366
174021601	A01	NELFB_428_450	17-b-Estradiol	-5.0	346
174021601	E01	NELFB_428_450	17-b-Estradiol	-5.0	244
174021601	A11	NELFB_80_102	17-b-Estradiol	-12.0	50
174021601	E11	NELFB_80_102	17-b-Estradiol	-12.0	37
174021601	A10	NELFB_80_102	17-b-Estradiol	-11.3	13
174021601	E10	NELFB_80_102	17-b-Estradiol	-11.3	33
174021601	A09	NELFB_80_102	17-b-Estradiol	-10.6	19
174021601	E09	NELFB_80_102	17-b-Estradiol	-10.6	59
174021601	A08	NELFB_80_102	17-b-Estradiol	-9.9	96
174021601	E08	NELFB_80_102	17-b-Estradiol	-9.9	66
174021601	A07	NELFB_80_102	17-b-Estradiol	-9.2	155
174021601	E07	NELFB_80_102	17-b-Estradiol	-9.2	127
174021601	A06	NELFB_80_102	17-b-Estradiol	-8.5	134
174021601	A05	NELFB_80_102	17-b-Estradiol	-7.8	167
174021601	E05	NELFB_80_102	17-b-Estradiol	-7.8	179
174021601	A04	NELFB_80_102	17-b-Estradiol	-7.1	162
174021601	E04	NELFB_80_102	17-b-Estradiol	-7.1	137
174021601	A03	NELFB_80_102	17-b-Estradiol	-6.4	172
174021601	E03	NELFB_80_102	17-b-Estradiol	-6.4	123
174021601	A02	NELFB_80_102	17-b-Estradiol	-5.7	119
174021601	E02	NELFB_80_102	17-b-Estradiol	-5.7	186
174021601	A01	NELFB_80_102	17-b-Estradiol	-5.0	175
174021601	E01	NELFB_80_102	17-b-Estradiol	-5.0	235
174021601	A11	NR0B1_136_159	17-b-Estradiol	-12.0	4449
174021601	E11	NR0B1_136_159	17-b-Estradiol	-12.0	4750
174021601	A10	NR0B1_136_159	17-b-Estradiol	-11.3	5078
174021601	E10	NR0B1_136_159	17-b-Estradiol	-11.3	4328
174021601	A09	NR0B1_136_159	17-b-Estradiol	-10.6	6084
174021601	E09	NR0B1_136_159	17-b-Estradiol	-10.6	4839
174021601	A08	NR0B1_136_159	17-b-Estradiol	-9.9	6581
174021601	E08	NR0B1_136_159	17-b-Estradiol	-9.9	5993
174021601	A07	NR0B1_136_159	17-b-Estradiol	-9.2	11018
174021601	E07	NR0B1_136_159	17-b-Estradiol	-9.2	12778
174021601	A06	NR0B1_136_159	17-b-Estradiol	-8.5	13720
174021601	A05	NR0B1_136_159	17-b-Estradiol	-7.8	14214
174021601	E05	NR0B1_136_159	17-b-Estradiol	-7.8	14664
174021601	A04	NR0B1_136_159	17-b-Estradiol	-7.1	14488
174021601	E04	NR0B1_136_159	17-b-Estradiol	-7.1	12506
174021601	A03	NR0B1_136_159	17-b-Estradiol	-6.4	14607
174021601	E03	NR0B1_136_159	17-b-Estradiol	-6.4	13287
174021601	A02	NR0B1_136_159	17-b-Estradiol	-5.7	14465
174021601	E02	NR0B1_136_159	17-b-Estradiol	-5.7	14774
174021601	A01	NR0B1_136_159	17-b-Estradiol	-5.0	13787
174021601	E01	NR0B1_136_159	17-b-Estradiol	-5.0	13487
174021601	A11	NR0B1_1_23	17-b-Estradiol	-12.0	457
174021601	E11	NR0B1_1_23	17-b-Estradiol	-12.0	445
174021601	A10	NR0B1_1_23	17-b-Estradiol	-11.3	426
174021601	E10	NR0B1_1_23	17-b-Estradiol	-11.3	412
174021601	A09	NR0B1_1_23	17-b-Estradiol	-10.6	513
174021601	E09	NR0B1_1_23	17-b-Estradiol	-10.6	445
174021601	A08	NR0B1_1_23	17-b-Estradiol	-9.9	613
174021601	E08	NR0B1_1_23	17-b-Estradiol	-9.9	527
174021601	A07	NR0B1_1_23	17-b-Estradiol	-9.2	987
174021601	E07	NR0B1_1_23	17-b-Estradiol	-9.2	898
174021601	A06	NR0B1_1_23	17-b-Estradiol	-8.5	1020
174021601	A05	NR0B1_1_23	17-b-Estradiol	-7.8	1128
174021601	E05	NR0B1_1_23	17-b-Estradiol	-7.8	1187
174021601	A04	NR0B1_1_23	17-b-Estradiol	-7.1	1231
174021601	E04	NR0B1_1_23	17-b-Estradiol	-7.1	987
174021601	A03	NR0B1_1_23	17-b-Estradiol	-6.4	1218
174021601	E03	NR0B1_1_23	17-b-Estradiol	-6.4	980
174021601	A02	NR0B1_1_23	17-b-Estradiol	-5.7	1115
174021601	E02	NR0B1_1_23	17-b-Estradiol	-5.7	1171
174021601	A01	NR0B1_1_23	17-b-Estradiol	-5.0	1102
174021601	E01	NR0B1_1_23	17-b-Estradiol	-5.0	1103
174021601	A11	NR0B1_68_90_C69S	17-b-Estradiol	-12.0	2106
174021601	E11	NR0B1_68_90_C69S	17-b-Estradiol	-12.0	1701
174021601	A10	NR0B1_68_90_C69S	17-b-Estradiol	-11.3	1743
174021601	E10	NR0B1_68_90_C69S	17-b-Estradiol	-11.3	1412
174021601	A09	NR0B1_68_90_C69S	17-b-Estradiol	-10.6	1916
174021601	E09	NR0B1_68_90_C69S	17-b-Estradiol	-10.6	1836
174021601	A08	NR0B1_68_90_C69S	17-b-Estradiol	-9.9	2979
174021601	E08	NR0B1_68_90_C69S	17-b-Estradiol	-9.9	2437
174021601	A07	NR0B1_68_90_C69S	17-b-Estradiol	-9.2	5689
174021601	E07	NR0B1_68_90_C69S	17-b-Estradiol	-9.2	5904
174021601	A06	NR0B1_68_90_C69S	17-b-Estradiol	-8.5	7035
174021601	A05	NR0B1_68_90_C69S	17-b-Estradiol	-7.8	8016
174021601	E05	NR0B1_68_90_C69S	17-b-Estradiol	-7.8	8218
174021601	A04	NR0B1_68_90_C69S	17-b-Estradiol	-7.1	6024
174021601	E04	NR0B1_68_90_C69S	17-b-Estradiol	-7.1	7013
174021601	A03	NR0B1_68_90_C69S	17-b-Estradiol	-6.4	8501
174021601	E03	NR0B1_68_90_C69S	17-b-Estradiol	-6.4	7316
174021601	A02	NR0B1_68_90_C69S	17-b-Estradiol	-5.7	5461
174021601	E02	NR0B1_68_90_C69S	17-b-Estradiol	-5.7	8859
174021601	A01	NR0B1_68_90_C69S	17-b-Estradiol	-5.0	8164
174021601	E01	NR0B1_68_90_C69S	17-b-Estradiol	-5.0	8277
174021601	A11	NR0B2_106_128	17-b-Estradiol	-12.0	2745
174021601	E11	NR0B2_106_128	17-b-Estradiol	-12.0	2301
174021601	A10	NR0B2_106_128	17-b-Estradiol	-11.3	3368
174021601	E10	NR0B2_106_128	17-b-Estradiol	-11.3	2549
174021601	A09	NR0B2_106_128	17-b-Estradiol	-10.6	3570
174021601	E09	NR0B2_106_128	17-b-Estradiol	-10.6	3293
174021601	A08	NR0B2_106_128	17-b-Estradiol	-9.9	5373
174021601	E08	NR0B2_106_128	17-b-Estradiol	-9.9	4359
174021601	A07	NR0B2_106_128	17-b-Estradiol	-9.2	10502
174021601	E07	NR0B2_106_128	17-b-Estradiol	-9.2	10342
174021601	A06	NR0B2_106_128	17-b-Estradiol	-8.5	12498
174021601	A05	NR0B2_106_128	17-b-Estradiol	-7.8	13940
174021601	E05	NR0B2_106_128	17-b-Estradiol	-7.8	13850
174021601	A04	NR0B2_106_128	17-b-Estradiol	-7.1	15890
174021601	E04	NR0B2_106_128	17-b-Estradiol	-7.1	13534
174021601	A03	NR0B2_106_128	17-b-Estradiol	-6.4	14739
174021601	E03	NR0B2_106_128	17-b-Estradiol	-6.4	12981
174021601	A02	NR0B2_106_128	17-b-Estradiol	-5.7	13824
174021601	E02	NR0B2_106_128	17-b-Estradiol	-5.7	12801
174021601	A01	NR0B2_106_128	17-b-Estradiol	-5.0	13512
174021601	E01	NR0B2_106_128	17-b-Estradiol	-5.0	13830
174021601	A11	NR0B2_201_223_C207S	17-b-Estradiol	-12.0	214
174021601	E11	NR0B2_201_223_C207S	17-b-Estradiol	-12.0	176
174021601	A10	NR0B2_201_223_C207S	17-b-Estradiol	-11.3	199
174021601	E10	NR0B2_201_223_C207S	17-b-Estradiol	-11.3	160
174021601	A09	NR0B2_201_223_C207S	17-b-Estradiol	-10.6	240
174021601	E09	NR0B2_201_223_C207S	17-b-Estradiol	-10.6	200
174021601	A08	NR0B2_201_223_C207S	17-b-Estradiol	-9.9	303
174021601	E08	NR0B2_201_223_C207S	17-b-Estradiol	-9.9	270
174021601	A07	NR0B2_201_223_C207S	17-b-Estradiol	-9.2	615
174021601	E07	NR0B2_201_223_C207S	17-b-Estradiol	-9.2	529
174021601	A06	NR0B2_201_223_C207S	17-b-Estradiol	-8.5	616
174021601	A05	NR0B2_201_223_C207S	17-b-Estradiol	-7.8	662
174021601	E05	NR0B2_201_223_C207S	17-b-Estradiol	-7.8	742
174021601	A04	NR0B2_201_223_C207S	17-b-Estradiol	-7.1	611
174021601	E04	NR0B2_201_223_C207S	17-b-Estradiol	-7.1	578
174021601	A03	NR0B2_201_223_C207S	17-b-Estradiol	-6.4	684
174021601	E03	NR0B2_201_223_C207S	17-b-Estradiol	-6.4	580
174021601	A02	NR0B2_201_223_C207S	17-b-Estradiol	-5.7	502
174021601	E02	NR0B2_201_223_C207S	17-b-Estradiol	-5.7	654
174021601	A01	NR0B2_201_223_C207S	17-b-Estradiol	-5.0	668
174021601	E01	NR0B2_201_223_C207S	17-b-Estradiol	-5.0	677
174021601	A11	NR0B2_237_257	17-b-Estradiol	-12.0	87
174021601	E11	NR0B2_237_257	17-b-Estradiol	-12.0	64
174021601	A10	NR0B2_237_257	17-b-Estradiol	-11.3	92
174021601	E10	NR0B2_237_257	17-b-Estradiol	-11.3	78
174021601	A09	NR0B2_237_257	17-b-Estradiol	-10.6	98
174021601	E09	NR0B2_237_257	17-b-Estradiol	-10.6	67
174021601	A08	NR0B2_237_257	17-b-Estradiol	-9.9	53
174021601	E08	NR0B2_237_257	17-b-Estradiol	-9.9	63
174021601	A07	NR0B2_237_257	17-b-Estradiol	-9.2	60
174021601	E07	NR0B2_237_257	17-b-Estradiol	-9.2	65
174021601	A06	NR0B2_237_257	17-b-Estradiol	-8.5	58
174021601	A05	NR0B2_237_257	17-b-Estradiol	-7.8	73
174021601	E05	NR0B2_237_257	17-b-Estradiol	-7.8	66
174021601	A04	NR0B2_237_257	17-b-Estradiol	-7.1	18
174021601	E04	NR0B2_237_257	17-b-Estradiol	-7.1	60
174021601	A03	NR0B2_237_257	17-b-Estradiol	-6.4	78
174021601	E03	NR0B2_237_257	17-b-Estradiol	-6.4	87
174021601	A02	NR0B2_237_257	17-b-Estradiol	-5.7	7
174021601	E02	NR0B2_237_257	17-b-Estradiol	-5.7	76
174021601	A01	NR0B2_237_257	17-b-Estradiol	-5.0	53
174021601	E01	NR0B2_237_257	17-b-Estradiol	-5.0	80
174021601	A11	NR0B2_9_31_C9S/C11S	17-b-Estradiol	-12.0	855
174021601	E11	NR0B2_9_31_C9S/C11S	17-b-Estradiol	-12.0	661
174021601	A10	NR0B2_9_31_C9S/C11S	17-b-Estradiol	-11.3	717
174021601	E10	NR0B2_9_31_C9S/C11S	17-b-Estradiol	-11.3	633
174021601	A09	NR0B2_9_31_C9S/C11S	17-b-Estradiol	-10.6	779
174021601	E09	NR0B2_9_31_C9S/C11S	17-b-Estradiol	-10.6	767
174021601	A08	NR0B2_9_31_C9S/C11S	17-b-Estradiol	-9.9	1019
174021601	E08	NR0B2_9_31_C9S/C11S	17-b-Estradiol	-9.9	1026
174021601	A07	NR0B2_9_31_C9S/C11S	17-b-Estradiol	-9.2	2149
174021601	E07	NR0B2_9_31_C9S/C11S	17-b-Estradiol	-9.2	1349
174021601	A06	NR0B2_9_31_C9S/C11S	17-b-Estradiol	-8.5	2075
174021601	A05	NR0B2_9_31_C9S/C11S	17-b-Estradiol	-7.8	2231
174021601	E05	NR0B2_9_31_C9S/C11S	17-b-Estradiol	-7.8	3075
174021601	A04	NR0B2_9_31_C9S/C11S	17-b-Estradiol	-7.1	2012
174021601	E04	NR0B2_9_31_C9S/C11S	17-b-Estradiol	-7.1	2504
174021601	A03	NR0B2_9_31_C9S/C11S	17-b-Estradiol	-6.4	2724
174021601	E03	NR0B2_9_31_C9S/C11S	17-b-Estradiol	-6.4	2137
174021601	A02	NR0B2_9_31_C9S/C11S	17-b-Estradiol	-5.7	1149
174021601	E02	NR0B2_9_31_C9S/C11S	17-b-Estradiol	-5.7	2272
174021601	A01	NR0B2_9_31_C9S/C11S	17-b-Estradiol	-5.0	2672
174021601	E01	NR0B2_9_31_C9S/C11S	17-b-Estradiol	-5.0	1661
174021601	A11	NRBF2_128_150	17-b-Estradiol	-12.0	95
174021601	E11	NRBF2_128_150	17-b-Estradiol	-12.0	87
174021601	A10	NRBF2_128_150	17-b-Estradiol	-11.3	78
174021601	E10	NRBF2_128_150	17-b-Estradiol	-11.3	75
174021601	A09	NRBF2_128_150	17-b-Estradiol	-10.6	101
174021601	E09	NRBF2_128_150	17-b-Estradiol	-10.6	98
174021601	A08	NRBF2_128_150	17-b-Estradiol	-9.9	161
174021601	E08	NRBF2_128_150	17-b-Estradiol	-9.9	137
174021601	A07	NRBF2_128_150	17-b-Estradiol	-9.2	298
174021601	E07	NRBF2_128_150	17-b-Estradiol	-9.2	277
174021601	A06	NRBF2_128_150	17-b-Estradiol	-8.5	291
174021601	A05	NRBF2_128_150	17-b-Estradiol	-7.8	331
174021601	E05	NRBF2_128_150	17-b-Estradiol	-7.8	339
174021601	A04	NRBF2_128_150	17-b-Estradiol	-7.1	385
174021601	E04	NRBF2_128_150	17-b-Estradiol	-7.1	274
174021601	A03	NRBF2_128_150	17-b-Estradiol	-6.4	331
174021601	E03	NRBF2_128_150	17-b-Estradiol	-6.4	308
174021601	A02	NRBF2_128_150	17-b-Estradiol	-5.7	355
174021601	E02	NRBF2_128_150	17-b-Estradiol	-5.7	345
174021601	A01	NRBF2_128_150	17-b-Estradiol	-5.0	382
174021601	E01	NRBF2_128_150	17-b-Estradiol	-5.0	359
174021601	A11	NRIP1_1055_1077	17-b-Estradiol	-12.0	532
174021601	E11	NRIP1_1055_1077	17-b-Estradiol	-12.0	557
174021601	A10	NRIP1_1055_1077	17-b-Estradiol	-11.3	435
174021601	E10	NRIP1_1055_1077	17-b-Estradiol	-11.3	375
174021601	A09	NRIP1_1055_1077	17-b-Estradiol	-10.6	680
174021601	E09	NRIP1_1055_1077	17-b-Estradiol	-10.6	480
174021601	A08	NRIP1_1055_1077	17-b-Estradiol	-9.9	848
174021601	E08	NRIP1_1055_1077	17-b-Estradiol	-9.9	722
174021601	A07	NRIP1_1055_1077	17-b-Estradiol	-9.2	1322
174021601	E07	NRIP1_1055_1077	17-b-Estradiol	-9.2	1579
174021601	A06	NRIP1_1055_1077	17-b-Estradiol	-8.5	2126
174021601	A05	NRIP1_1055_1077	17-b-Estradiol	-7.8	1689
174021601	E05	NRIP1_1055_1077	17-b-Estradiol	-7.8	1654
174021601	A04	NRIP1_1055_1077	17-b-Estradiol	-7.1	1784
174021601	E04	NRIP1_1055_1077	17-b-Estradiol	-7.1	1678
174021601	A03	NRIP1_1055_1077	17-b-Estradiol	-6.4	2160
174021601	E03	NRIP1_1055_1077	17-b-Estradiol	-6.4	1870
174021601	A02	NRIP1_1055_1077	17-b-Estradiol	-5.7	1761
174021601	E02	NRIP1_1055_1077	17-b-Estradiol	-5.7	1729
174021601	A01	NRIP1_1055_1077	17-b-Estradiol	-5.0	2268
174021601	E01	NRIP1_1055_1077	17-b-Estradiol	-5.0	2212
174021601	A11	NRIP1_120_142	17-b-Estradiol	-12.0	372
174021601	E11	NRIP1_120_142	17-b-Estradiol	-12.0	289
174021601	A10	NRIP1_120_142	17-b-Estradiol	-11.3	402
174021601	E10	NRIP1_120_142	17-b-Estradiol	-11.3	349
174021601	A09	NRIP1_120_142	17-b-Estradiol	-10.6	413
174021601	E09	NRIP1_120_142	17-b-Estradiol	-10.6	368
174021601	A08	NRIP1_120_142	17-b-Estradiol	-9.9	774
174021601	E08	NRIP1_120_142	17-b-Estradiol	-9.9	554
174021601	A07	NRIP1_120_142	17-b-Estradiol	-9.2	1588
174021601	E07	NRIP1_120_142	17-b-Estradiol	-9.2	1348
174021601	A06	NRIP1_120_142	17-b-Estradiol	-8.5	1891
174021601	A05	NRIP1_120_142	17-b-Estradiol	-7.8	2251
174021601	E05	NRIP1_120_142	17-b-Estradiol	-7.8	2028
174021601	A04	NRIP1_120_142	17-b-Estradiol	-7.1	1943
174021601	E04	NRIP1_120_142	17-b-Estradiol	-7.1	1441
174021601	A03	NRIP1_120_142	17-b-Estradiol	-6.4	2106
174021601	E03	NRIP1_120_142	17-b-Estradiol	-6.4	1730
174021601	A02	NRIP1_120_142	17-b-Estradiol	-5.7	1608
174021601	E02	NRIP1_120_142	17-b-Estradiol	-5.7	2213
174021601	A01	NRIP1_120_142	17-b-Estradiol	-5.0	2117
174021601	E01	NRIP1_120_142	17-b-Estradiol	-5.0	1885
174021601	A11	NRIP1_121_143_P124R	17-b-Estradiol	-12.0	576
174021601	E11	NRIP1_121_143_P124R	17-b-Estradiol	-12.0	562
174021601	A10	NRIP1_121_143_P124R	17-b-Estradiol	-11.3	563
174021601	E10	NRIP1_121_143_P124R	17-b-Estradiol	-11.3	502
174021601	A09	NRIP1_121_143_P124R	17-b-Estradiol	-10.6	634
174021601	E09	NRIP1_121_143_P124R	17-b-Estradiol	-10.6	533
174021601	A08	NRIP1_121_143_P124R	17-b-Estradiol	-9.9	912
174021601	E08	NRIP1_121_143_P124R	17-b-Estradiol	-9.9	783
174021601	A07	NRIP1_121_143_P124R	17-b-Estradiol	-9.2	1919
174021601	E07	NRIP1_121_143_P124R	17-b-Estradiol	-9.2	1568
174021601	A06	NRIP1_121_143_P124R	17-b-Estradiol	-8.5	2311
174021601	A05	NRIP1_121_143_P124R	17-b-Estradiol	-7.8	2294
174021601	E05	NRIP1_121_143_P124R	17-b-Estradiol	-7.8	2070
174021601	A04	NRIP1_121_143_P124R	17-b-Estradiol	-7.1	1756
174021601	E04	NRIP1_121_143_P124R	17-b-Estradiol	-7.1	1790
174021601	A03	NRIP1_121_143_P124R	17-b-Estradiol	-6.4	2246
174021601	E03	NRIP1_121_143_P124R	17-b-Estradiol	-6.4	2109
174021601	A02	NRIP1_121_143_P124R	17-b-Estradiol	-5.7	979
174021601	E02	NRIP1_121_143_P124R	17-b-Estradiol	-5.7	2463
174021601	A01	NRIP1_121_143_P124R	17-b-Estradiol	-5.0	2378
174021601	E01	NRIP1_121_143_P124R	17-b-Estradiol	-5.0	2168
174021601	A11	NRIP1_173_195	17-b-Estradiol	-12.0	483
174021601	E11	NRIP1_173_195	17-b-Estradiol	-12.0	363
174021601	A10	NRIP1_173_195	17-b-Estradiol	-11.3	382
174021601	E10	NRIP1_173_195	17-b-Estradiol	-11.3	372
174021601	A09	NRIP1_173_195	17-b-Estradiol	-10.6	352
174021601	E09	NRIP1_173_195	17-b-Estradiol	-10.6	366
174021601	A08	NRIP1_173_195	17-b-Estradiol	-9.9	469
174021601	E08	NRIP1_173_195	17-b-Estradiol	-9.9	375
174021601	A07	NRIP1_173_195	17-b-Estradiol	-9.2	683
174021601	E07	NRIP1_173_195	17-b-Estradiol	-9.2	657
174021601	A06	NRIP1_173_195	17-b-Estradiol	-8.5	781
174021601	A05	NRIP1_173_195	17-b-Estradiol	-7.8	688
174021601	E05	NRIP1_173_195	17-b-Estradiol	-7.8	743
174021601	A04	NRIP1_173_195	17-b-Estradiol	-7.1	491
174021601	E04	NRIP1_173_195	17-b-Estradiol	-7.1	575
174021601	A03	NRIP1_173_195	17-b-Estradiol	-6.4	623
174021601	E03	NRIP1_173_195	17-b-Estradiol	-6.4	648
174021601	A02	NRIP1_173_195	17-b-Estradiol	-5.7	122
174021601	E02	NRIP1_173_195	17-b-Estradiol	-5.7	844
174021601	A01	NRIP1_173_195	17-b-Estradiol	-5.0	769
174021601	E01	NRIP1_173_195	17-b-Estradiol	-5.0	687
174021601	A11	NRIP1_173_195_C177S	17-b-Estradiol	-12.0	281
174021601	E11	NRIP1_173_195_C177S	17-b-Estradiol	-12.0	201
174021601	A10	NRIP1_173_195_C177S	17-b-Estradiol	-11.3	183
174021601	E10	NRIP1_173_195_C177S	17-b-Estradiol	-11.3	202
174021601	A09	NRIP1_173_195_C177S	17-b-Estradiol	-10.6	213
174021601	E09	NRIP1_173_195_C177S	17-b-Estradiol	-10.6	226
174021601	A08	NRIP1_173_195_C177S	17-b-Estradiol	-9.9	359
174021601	E08	NRIP1_173_195_C177S	17-b-Estradiol	-9.9	274
174021601	A07	NRIP1_173_195_C177S	17-b-Estradiol	-9.2	570
174021601	E07	NRIP1_173_195_C177S	17-b-Estradiol	-9.2	461
174021601	A06	NRIP1_173_195_C177S	17-b-Estradiol	-8.5	680
174021601	A05	NRIP1_173_195_C177S	17-b-Estradiol	-7.8	665
174021601	E05	NRIP1_173_195_C177S	17-b-Estradiol	-7.8	534
174021601	A04	NRIP1_173_195_C177S	17-b-Estradiol	-7.1	332
174021601	E04	NRIP1_173_195_C177S	17-b-Estradiol	-7.1	577
174021601	A03	NRIP1_173_195_C177S	17-b-Estradiol	-6.4	734
174021601	E03	NRIP1_173_195_C177S	17-b-Estradiol	-6.4	546
174021601	A02	NRIP1_173_195_C177S	17-b-Estradiol	-5.7	85
174021601	E02	NRIP1_173_195_C177S	17-b-Estradiol	-5.7	617
174021601	A01	NRIP1_173_195_C177S	17-b-Estradiol	-5.0	764
174021601	E01	NRIP1_173_195_C177S	17-b-Estradiol	-5.0	678
174021601	A11	NRIP1_253_275_C263S	17-b-Estradiol	-12.0	833
174021601	E11	NRIP1_253_275_C263S	17-b-Estradiol	-12.0	824
174021601	A10	NRIP1_253_275_C263S	17-b-Estradiol	-11.3	777
174021601	E10	NRIP1_253_275_C263S	17-b-Estradiol	-11.3	661
174021601	A09	NRIP1_253_275_C263S	17-b-Estradiol	-10.6	1234
174021601	E09	NRIP1_253_275_C263S	17-b-Estradiol	-10.6	880
174021601	A08	NRIP1_253_275_C263S	17-b-Estradiol	-9.9	2117
174021601	E08	NRIP1_253_275_C263S	17-b-Estradiol	-9.9	1684
174021601	A07	NRIP1_253_275_C263S	17-b-Estradiol	-9.2	5341
174021601	E07	NRIP1_253_275_C263S	17-b-Estradiol	-9.2	5328
174021601	A06	NRIP1_253_275_C263S	17-b-Estradiol	-8.5	5570
174021601	A05	NRIP1_253_275_C263S	17-b-Estradiol	-7.8	6234
174021601	E05	NRIP1_253_275_C263S	17-b-Estradiol	-7.8	6615
174021601	A04	NRIP1_253_275_C263S	17-b-Estradiol	-7.1	6365
174021601	E04	NRIP1_253_275_C263S	17-b-Estradiol	-7.1	5903
174021601	A03	NRIP1_253_275_C263S	17-b-Estradiol	-6.4	6969
174021601	E03	NRIP1_253_275_C263S	17-b-Estradiol	-6.4	6626
174021601	A02	NRIP1_253_275_C263S	17-b-Estradiol	-5.7	4416
174021601	E02	NRIP1_253_275_C263S	17-b-Estradiol	-5.7	6729
174021601	A01	NRIP1_253_275_C263S	17-b-Estradiol	-5.0	6553
174021601	E01	NRIP1_253_275_C263S	17-b-Estradiol	-5.0	6709
174021601	A11	NRIP1_368_390	17-b-Estradiol	-12.0	3259
174021601	E11	NRIP1_368_390	17-b-Estradiol	-12.0	3575
174021601	A10	NRIP1_368_390	17-b-Estradiol	-11.3	4138
174021601	E10	NRIP1_368_390	17-b-Estradiol	-11.3	3117
174021601	A09	NRIP1_368_390	17-b-Estradiol	-10.6	5017
174021601	E09	NRIP1_368_390	17-b-Estradiol	-10.6	3491
174021601	A08	NRIP1_368_390	17-b-Estradiol	-9.9	6013
174021601	E08	NRIP1_368_390	17-b-Estradiol	-9.9	5046
174021601	A07	NRIP1_368_390	17-b-Estradiol	-9.2	11088
174021601	E07	NRIP1_368_390	17-b-Estradiol	-9.2	8063
174021601	A06	NRIP1_368_390	17-b-Estradiol	-8.5	12205
174021601	A05	NRIP1_368_390	17-b-Estradiol	-7.8	13125
174021601	E05	NRIP1_368_390	17-b-Estradiol	-7.8	13118
174021601	A04	NRIP1_368_390	17-b-Estradiol	-7.1	10737
174021601	E04	NRIP1_368_390	17-b-Estradiol	-7.1	12150
174021601	A03	NRIP1_368_390	17-b-Estradiol	-6.4	14252
174021601	E03	NRIP1_368_390	17-b-Estradiol	-6.4	11969
174021601	A02	NRIP1_368_390	17-b-Estradiol	-5.7	6722
174021601	E02	NRIP1_368_390	17-b-Estradiol	-5.7	13182
174021601	A01	NRIP1_368_390	17-b-Estradiol	-5.0	12475
174021601	E01	NRIP1_368_390	17-b-Estradiol	-5.0	11088
174021601	A11	NRIP1_488_510	17-b-Estradiol	-12.0	672
174021601	E11	NRIP1_488_510	17-b-Estradiol	-12.0	797
174021601	A10	NRIP1_488_510	17-b-Estradiol	-11.3	815
174021601	E10	NRIP1_488_510	17-b-Estradiol	-11.3	651
[truncated: 4,623 more rows]
